# Supplementary material for: 4-Chloro-2-methyl-N-(4-methyl­phen­yl)benzene­sulfonamide
Source: Acta Crystallogr Sect E Struct Rep Online. 2010 Aug 18;66(Pt 9):o2329. doi: 10.1107/S1600536810032320 (PMC3007926; doi:10.1107/S1600536810032320)
Supplement: Supplementary file 2 [file e-66-o2329-Isup2.hkl]

# 
# h,k,l, Fc-squared, Fo-squared, sigma(Fo-squared) and status flag 
# 
data_I
_shelx_title ' S80 P21/C' 
_shelx_refln_list_code          4 
_shelx_F_calc_maximum      438.94 
_exptl_crystal_F_000      1232.00 
_reflns_d_resolution_high  0.8380 
 
loop_ 
 _symmetry_equiv_pos_as_xyz 
 'x, y, z' 
 '-x, y+1/2, -z+1/2' 
 '-x, -y, -z' 
 'x, -y-1/2, z-1/2' 
 
_cell_length_a    10.5440 
_cell_length_b    10.6740 
_cell_length_c    25.1960 
_cell_angle_alpha  90.000 
_cell_angle_beta   96.830 
_cell_angle_gamma  90.000 
 
_shelx_F_squared_multiplier     1.000 
 
loop_ 
 _refln_index_h 
 _refln_index_k 
 _refln_index_l 
 _refln_F_squared_calc 
 _refln_F_squared_meas 
 _refln_F_squared_sigma 
 _refln_observed_status 
   1   0   0     5287.15     8957.32    163.47 o 
   2   0   0     3854.31     6422.96    170.89 o 
   3   0   0     9099.39    12811.44    611.00 o 
   4   0   0     3655.04     4839.69    232.26 o 
   5   0   0      150.04      323.38     28.67 o 
   6   0   0       46.33       46.49      3.24 o 
   7   0   0     1731.10     1976.71    214.05 o 
   8   0   0     1085.60     1013.75    126.33 o 
   9   0   0      139.33      124.24     20.46 o 
  10   0   0       31.82       33.21      6.68 o 
  11   0   0      109.89       91.60      3.74 o 
  12   0   0      476.10      374.56     27.88 o 
   1   1   0    34767.27    59195.82   9240.79 o 
   2   1   0     2894.25     3646.87    359.77 o 
   3   1   0     1415.26     1676.51    154.94 o 
   4   1   0     9987.60    13622.67   1153.31 o 
   5   1   0       11.64        9.55      5.01 o 
   6   1   0      669.66      875.38     71.48 o 
   7   1   0       89.97      113.67      5.29 o 
   8   1   0      236.17      168.13     10.03 o 
   9   1   0      251.33      181.21     16.04 o 
  10   1   0       74.59       73.61      5.63 o 
  11   1   0      239.59      185.22      5.19 o 
  12   1   0        3.95        4.01      1.86 o 
   0   2   0     9461.92     5843.17     35.33 o 
   1   2   0     4403.68     3441.77    208.66 o 
   2   2   0     1981.81     1717.12    182.03 o 
   3   2   0     2766.37     3302.89    412.75 o 
   4   2   0     2703.71     2588.53    360.16 o 
   5   2   0     4501.30     4802.11    653.34 o 
   6   2   0      571.26      586.33     68.21 o 
   7   2   0      403.26      382.83     36.02 o 
   8   2   0     1698.85     1725.98    177.48 o 
   9   2   0      372.61      341.99     31.72 o 
  10   2   0       10.29       10.00      3.38 o 
  11   2   0       69.44       48.59      3.06 o 
  12   2   0       15.16       13.06      2.36 o 
   1   3   0     6747.16     4423.51    366.30 o 
   2   3   0      373.59      369.13     27.56 o 
   3   3   0     4394.60     4078.01    538.62 o 
   4   3   0      641.20      704.23     89.80 o 
   5   3   0       64.09       98.65     13.17 o 
   6   3   0      492.15      510.75     80.55 o 
   7   3   0       19.51       19.29      3.24 o 
   8   3   0      639.98      599.82     14.01 o 
   9   3   0      346.67      313.57      6.69 o 
  10   3   0        2.63       11.80     12.07 o 
  11   3   0       20.05       15.20      3.53 o 
  12   3   0        0.02        5.47      2.45 o 
   0   4   0      132.11      117.49      3.75 o 
   1   4   0     7719.19     5001.74    108.19 o 
   2   4   0     1667.88     1151.92     52.21 o 
   3   4   0       18.24       48.37      2.94 o 
   4   4   0       26.59       57.79      4.22 o 
   5   4   0      351.06      385.19     58.76 o 
   6   4   0       42.06       55.14      6.28 o 
   7   4   0        2.78        1.30      4.52 o 
   8   4   0       18.64       23.28      3.05 o 
   9   4   0       87.56       78.71      4.72 o 
  10   4   0        2.52       -2.47      5.53 o 
  11   4   0       58.46       48.29      2.92 o 
   1   5   0     3695.22     2440.89    107.71 o 
   2   5   0     4246.04     3127.67     43.53 o 
   3   5   0       42.80       65.29      3.24 o 
   4   5   0        1.63       13.08      7.26 o 
   5   5   0       70.46       60.77      2.54 o 
   6   5   0      187.60      153.34      3.67 o 
   7   5   0       20.50       24.31      2.68 o 
   8   5   0      285.71      280.09      5.93 o 
   9   5   0       19.87       21.77      2.82 o 
  10   5   0        2.72        1.30      5.47 o 
  11   5   0       48.32       42.01      8.15 o 
   0   6   0     3824.75     2899.75     37.90 o 
   1   6   0      273.73      172.62     16.59 o 
   2   6   0       28.66       23.95      2.75 o 
   3   6   0      201.65      155.72      4.53 o 
   4   6   0      136.31       96.63      4.53 o 
   5   6   0       24.32       23.17      3.14 o 
   6   6   0     1075.45      896.98     26.45 o 
   7   6   0      139.22      110.77      5.31 o 
   8   6   0      148.26      129.88      6.10 o 
   9   6   0       13.34        4.91      8.24 o 
  10   6   0        4.81        0.83      4.41 o 
  11   6   0       21.57       21.60      9.72 o 
   1   7   0      217.56      189.38      4.04 o 
   2   7   0        0.87        1.09      2.94 o 
   3   7   0       35.59       32.28      3.44 o 
   4   7   0      559.28      405.80     12.30 o 
   5   7   0      100.62      107.42      3.89 o 
   6   7   0       51.88       37.16      3.35 o 
   7   7   0      132.16      117.03      8.95 o 
   8   7   0        7.22       12.23     11.58 o 
   9   7   0       20.88       14.81      2.98 o 
  10   7   0      120.59      110.72     23.12 o 
   0   8   0      502.82      278.33      8.72 o 
   1   8   0       32.48       18.99      2.85 o 
   2   8   0      259.19      193.87      8.48 o 
   3   8   0      913.51      748.41     30.57 o 
   4   8   0      397.88      330.41      6.59 o 
   5   8   0      102.61       70.37      7.57 o 
   6   8   0       21.54       19.53     10.70 o 
   7   8   0       30.20       29.60      3.16 o 
   8   8   0        2.19       -5.66      5.66 o 
   9   8   0       86.83       84.73      3.93 o 
   1   9   0      639.07      527.58     11.51 o 
   2   9   0      601.40      511.33     23.52 o 
   3   9   0       91.66       83.45      3.86 o 
   4   9   0        0.72        3.36      6.28 o 
   5   9   0        8.64        4.14      3.98 o 
   6   9   0        0.03       -1.57      6.48 o 
   7   9   0        1.03        2.16      3.48 o 
   8   9   0      117.87      111.64      9.84 o 
   0  10   0       27.97       26.50      4.52 o 
   1  10   0       66.59       66.13      3.86 o 
   2  10   0       25.01       17.09      3.05 o 
   3  10   0      210.45      181.62      5.08 o 
   4  10   0      307.64      256.53     11.06 o 
   5  10   0      104.90       81.53      3.97 o 
   6  10   0        6.65        5.03     10.40 o 
   7  10   0        0.12       -1.33      2.37 o 
   1  11   0      134.49      126.37      8.56 o 
   2  11   0      109.54      107.70      4.23 o 
   3  11   0       18.76       13.32      4.42 o 
   4  11   0       50.66       40.12      3.06 o 
   5  11   0       81.21       70.75      3.54 o 
   6  11   0        4.18        6.94      2.94 o 
   0  12   0       38.25       27.69      3.93 o 
   1  12   0       21.61       17.39      2.78 o 
   2  12   0       16.12       14.29      6.38 o 
   3  12   0        4.56       -0.48      4.52 o 
   4  12   0        2.27        4.77      2.75 o 
 -12   1   1        0.97        0.39      5.89 o 
 -11   1   1      166.80      149.04      6.30 o 
 -10   1   1      358.28      342.41     10.47 o 
  -9   1   1      271.33      259.39      8.88 o 
  -8   1   1     1183.35     1307.68     30.94 o 
  -7   1   1      559.97      542.02     15.49 o 
  -6   1   1     2979.38     3694.37     42.84 o 
  -5   1   1     2334.95     2343.45     29.64 o 
  -4   1   1     1554.97     1949.95     23.52 o 
  -3   1   1     7500.79    11101.51     61.25 o 
  -2   1   1     1709.35     2506.30     19.83 o 
  -1   1   1     4866.79     6670.13     33.60 o 
   0   1   1     2061.75     1018.28      8.93 o 
   1   1   1      941.88      825.19      8.90 o 
   2   1   1    16041.30    19284.20     88.00 o 
   3   1   1     8338.89    10368.40     59.41 o 
   4   1   1     1137.27      997.71     16.69 o 
   5   1   1     1766.79     1906.08     26.52 o 
   6   1   1        0.32        0.39      5.10 o 
   7   1   1     1219.72     1028.47     20.34 o 
   8   1   1        3.88        2.26      4.58 o 
   9   1   1      125.24       96.50      3.62 o 
  10   1   1       77.63       65.69     11.69 o 
  11   1   1       85.92       94.02      8.35 o 
  12   1   1        9.42        5.69      4.71 o 
 -12   2   1       37.57       46.15      3.93 o 
 -11   2   1      109.48      126.85      5.51 o 
 -10   2   1       65.63       71.91      5.11 o 
  -9   2   1       36.09       33.97      4.52 o 
  -8   2   1        2.87       -1.96      8.63 o 
  -7   2   1      309.55      441.46     13.43 o 
  -6   2   1      374.22      317.91      9.30 o 
  -5   2   1     2979.25     4310.99     42.91 o 
  -4   2   1      320.88      319.89      8.72 o 
  -3   2   1     3260.11     4580.70     35.55 o 
  -2   2   1      539.95      493.31      9.26 o 
  -1   2   1      707.87      480.63      8.18 o 
   0   2   1     2598.78     1277.34     13.21 o 
   1   2   1    14495.90    14115.06     69.23 o 
   2   2   1     2716.96     2692.05     23.53 o 
   3   2   1     7741.28     7279.10     49.37 o 
   4   2   1     2937.15     2959.65     31.36 o 
   5   2   1      114.88      171.82      5.31 o 
   6   2   1       32.87       27.69      2.75 o 
   7   2   1      161.95      105.93      4.53 o 
   8   2   1     1357.68     1251.17     30.43 o 
   9   2   1      328.02      301.34      9.68 o 
  10   2   1      116.29       95.19      5.11 o 
  11   2   1       66.01       63.07      4.72 o 
  12   2   1        0.67        1.96      6.08 o 
 -12   3   1       21.55       18.06      3.53 o 
 -11   3   1        0.50        6.87      3.53 o 
 -10   3   1        1.37        4.32      3.53 o 
  -9   3   1      226.07      230.38      7.49 o 
  -8   3   1      294.95      280.85      9.08 o 
  -7   3   1       26.22       34.36      3.53 o 
  -6   3   1      546.56      607.26     16.09 o 
  -5   3   1     1143.18     1287.16     24.02 o 
  -4   3   1      750.50     1144.69     19.84 o 
  -3   3   1     4212.67     4995.46     40.84 o 
  -2   3   1     6747.31     6511.39     45.48 o 
  -1   3   1     3708.96     2562.60     24.15 o 
   0   3   1    21145.32    16311.38     85.29 o 
   1   3   1      455.05      295.05      7.60 o 
   2   3   1      659.56      590.15     11.46 o 
   3   3   1        6.03        9.42      1.57 o 
   4   3   1        1.22        2.55      3.14 o 
   5   3   1        3.07        6.67      1.96 o 
   6   3   1      602.83      466.15     14.12 o 
   7   3   1       71.24       91.77      4.13 o 
   8   3   1      384.26      383.16     10.68 o 
   9   3   1       17.21       15.70      3.73 o 
  10   3   1      320.78      328.57      9.87 o 
  11   3   1      203.16      178.35      6.31 o 
  12   3   1       19.18       23.56      3.34 o 
 -11   4   1        1.95        0.59      3.14 o 
 -10   4   1       26.32       28.07      4.12 o 
  -9   4   1        2.72        2.35      7.46 o 
  -8   4   1      224.12      200.23      7.29 o 
  -7   4   1      175.77      201.65      6.50 o 
  -6   4   1       72.34       68.19      3.73 o 
  -5   4   1       83.40       93.78      4.13 o 
  -4   4   1      193.64      262.28      7.89 o 
  -3   4   1       88.72      110.16      3.34 o 
  -2   4   1     1453.84      960.38     17.23 o 
  -1   4   1     2343.01     1210.31     18.39 o 
   0   4   1      703.79      368.42      9.85 o 
   1   4   1      141.99      106.27      3.15 o 
   2   4   1       86.02       24.99      1.97 o 
   3   4   1     1996.32     1505.30     23.19 o 
   4   4   1       25.71       24.94      2.36 o 
   5   4   1       93.92       52.90      3.15 o 
   6   4   1       35.73       34.95      3.34 o 
   7   4   1        0.51       37.09      3.34 o 
   8   4   1       54.78       49.70      4.32 o 
   9   4   1        2.22       -4.51      7.46 o 
  10   4   1      382.05      392.09     11.47 o 
  11   4   1       42.60       50.28      4.12 o 
 -11   5   1       50.91       42.63      4.13 o 
 -10   5   1        0.77        1.96      3.73 o 
  -9   5   1      315.85      266.13      8.09 o 
  -8   5   1       38.40       36.13      4.52 o 
  -7   5   1      156.19      164.15      6.30 o 
  -6   5   1       19.41       16.69      3.73 o 
  -5   5   1      513.69      512.54     15.48 o 
  -4   5   1     2493.82     2151.51     33.40 o 
  -3   5   1      159.56       73.29      3.55 o 
  -2   5   1       20.70       17.28      2.36 o 
  -1   5   1      382.87      188.62      5.55 o 
   0   5   1     2687.01     1724.28     25.09 o 
   1   5   1     7348.36     4997.13     46.93 o 
   2   5   1       22.12       18.26      2.16 o 
   3   5   1     2366.89     1834.88     28.44 o 
   4   5   1     1617.83     1148.37     24.22 o 
   5   5   1        1.62        4.91      2.75 o 
   6   5   1       34.76       27.10      3.14 o 
   7   5   1       10.57       21.39      3.53 o 
   8   5   1      497.45      512.90     15.45 o 
   9   5   1       14.20        9.62      3.73 o 
  10   5   1       83.46       92.19      5.50 o 
  11   5   1       67.38       56.80      3.93 o 
 -11   6   1      106.63       74.97      4.53 o 
 -10   6   1        1.11       -1.18      7.26 o 
  -1   6   1      354.57      333.50      9.90 o 
   0   6   1      697.32      472.83     13.17 o 
   1   6   1       45.02       26.32      2.55 o 
   2   6   1      706.39      520.28     14.36 o 
   3   6   1     1792.96     1286.17     26.53 o 
   4   6   1       33.10       39.27      3.34 o 
   5   6   1       24.95       28.47      3.14 o 
   6   6   1      518.65      479.15     14.27 o 
   7   6   1      182.47      147.09      6.10 o 
   8   6   1       63.18       57.76      5.30 o 
   9   6   1        6.93        2.75      7.46 o 
  10   6   1        6.09        0.00      6.87 o 
 -10   7   1      153.09      101.03      4.92 o 
  -9   7   1        2.03       -4.32      8.05 o 
  -8   7   1      299.62      263.31      8.09 o 
  -7   7   1      233.23      187.84      7.10 o 
  -6   7   1      129.97      116.06      6.10 o 
  -5   7   1     1079.65      888.98     23.05 o 
  -4   7   1       27.31       13.94      3.73 o 
  -3   7   1        2.21        5.69      6.87 o 
  -2   7   1       56.31       54.42      3.73 o 
  -1   7   1       92.18       89.07      4.13 o 
   0   7   1       87.83       74.51      4.13 o 
   1   7   1      331.39      269.40      7.71 o 
   2   7   1     2634.53     1897.55     34.18 o 
   3   7   1       51.09       46.55      3.54 o 
   4   7   1     2036.57     1600.39     34.31 o 
   5   7   1      840.95      723.10     20.35 o 
   6   7   1      242.34      227.50      7.29 o 
   7   7   1      303.42      246.91      8.09 o 
   8   7   1       40.14       41.24      4.91 o 
   9   7   1       82.66       85.31      5.11 o 
  10   7   1       62.24       56.60      4.13 o 
  -9   8   1      140.65      113.39      5.71 o 
  -8   8   1       71.04       53.45      5.50 o 
  -7   8   1      201.95      149.92      7.09 o 
  -6   8   1       37.84       24.55      5.11 o 
  -5   8   1       73.81       65.24      5.11 o 
  -4   8   1      133.65      140.27      6.49 o 
  -3   8   1       68.49       42.05      4.72 o 
  -2   8   1      124.56      105.83      5.90 o 
  -1   8   1      208.12      163.36      6.31 o 
   0   8   1      190.73      129.22      5.71 o 
   1   8   1      122.19      114.09      5.11 o 
   2   8   1       58.74       50.09      3.93 o 
   3   8   1      421.54      349.63     10.29 o 
   4   8   1      511.83      410.24     11.49 o 
   5   8   1        1.14        7.46      2.94 o 
   6   8   1       55.77       52.45      5.11 o 
   7   8   1      138.22      153.08      6.30 o 
   8   8   1      110.30       95.58      5.31 o 
   9   8   1       90.34       95.37      4.92 o 
  -8   9   1      130.90      130.68      5.71 o 
  -7   9   1       32.07       31.61      4.71 o 
  -6   9   1        8.43       -3.34      9.62 o 
  -5   9   1      269.25      238.67      8.09 o 
  -4   9   1      202.08      186.35      7.49 o 
  -3   9   1       21.96       25.32      5.30 o 
  -2   9   1      362.49      304.90      9.68 o 
  -1   9   1       65.64       65.23      5.11 o 
   0   9   1      131.34      102.49      5.70 o 
   1   9   1       90.02       80.79      5.70 o 
   2   9   1      313.05      209.46      7.30 o 
   3   9   1       31.91       31.22      4.52 o 
   4   9   1      263.16      272.95      8.28 o 
   5   9   1      282.33      294.77      9.47 o 
   6   9   1       15.15       15.51      4.12 o 
   7   9   1        2.07        2.94      7.06 o 
   8   9   1       22.17       18.65      3.73 o 
  -7  10   1      100.69       90.87      5.31 o 
  -6  10   1      100.19       78.07      5.51 o 
  -5  10   1       44.50       40.46      5.11 o 
  -4  10   1       28.01       17.08      5.50 o 
  -3  10   1      264.76      242.01      7.89 o 
  -2  10   1       33.19       30.63      5.10 o 
  -1  10   1       68.22       56.78      5.11 o 
   0  10   1      324.15      297.56      8.89 o 
   1  10   1      234.51      181.93      7.49 o 
   2  10   1      108.74       94.38      5.90 o 
   3  10   1      157.74      125.57      6.50 o 
   4  10   1      134.08      125.32      6.10 o 
   5  10   1        5.94        3.73      6.87 o 
   6  10   1      266.00      235.24      7.10 o 
   7  10   1        5.95        2.55      5.49 o 
  -6  11   1       39.38       37.32      4.12 o 
  -5  11   1       37.90       36.72      4.32 o 
  -4  11   1        4.26        3.73      8.24 o 
  -3  11   1        2.32        0.00      7.85 o 
  -2  11   1        0.22       -0.59      8.83 o 
  -1  11   1        5.34       -2.55      8.44 o 
   0  11   1       14.18       19.82      4.71 o 
   1  11   1       26.78       14.92      3.93 o 
   2  11   1       26.55       19.04      4.52 o 
   3  11   1       48.28       44.00      4.71 o 
   4  11   1       13.24       15.11      3.73 o 
   5  11   1       18.13        5.50      3.73 o 
   6  11   1        4.73        2.55      5.49 o 
  -4  12   1       13.98        8.64      3.53 o 
  -3  12   1       27.27       21.99      4.12 o 
  -2  12   1        1.84       -5.49      6.48 o 
  -1  12   1        3.24        8.63      3.34 o 
   0  12   1       11.55       14.72      3.93 o 
   1  12   1       20.22       13.55      3.93 o 
   2  12   1        2.88        2.35      6.28 o 
   3  12   1       28.73       20.22      3.73 o 
   4  12   1        0.31       -4.12      5.49 o 
 -12   0   2       56.68       39.10      3.73 o 
 -11   0   2       20.62       29.25      3.93 o 
 -10   0   2        0.79        3.73      6.67 o 
  -9   0   2      799.54      830.58     22.92 o 
  -8   0   2     2696.64     2790.25     44.87 o 
  -7   0   2       28.68       33.77      3.14 o 
  -6   0   2     1754.31     2302.11     32.73 o 
  -5   0   2        5.61        2.16      3.73 o 
  -4   0   2    18753.08    31516.61    145.26 o 
  -3   0   2   192667.34   419975.59   2332.54 o 
  -2   0   2      603.84      826.28     10.19 o 
  -1   0   2      706.25      433.62      5.69 o 
   0   0   2      263.30      187.89      3.06 o 
   1   0   2      831.90      980.99      9.30 o 
   2   0   2     7575.65    12012.72     58.69 o 
   3   0   2     1120.43     1622.92     18.27 o 
   4   0   2    19030.56    26208.34    129.05 o 
   5   0   2      175.78      160.49      4.73 o 
   6   0   2     2888.00     3009.92     38.95 o 
   7   0   2      255.78      270.11      8.09 o 
   8   0   2        6.75       14.52      3.34 o 
   9   0   2      582.41      384.97     11.11 o 
  10   0   2      282.28      267.34      8.09 o 
  11   0   2       42.32       51.26      4.32 o 
  12   0   2      245.73      235.08      7.30 o 
 -12   1   2      104.40      100.90      4.52 o 
 -11   1   2        1.06       -3.92      7.65 o 
 -10   1   2       61.75       58.54      5.11 o 
  -9   1   2      451.87      502.00     14.65 o 
  -8   1   2      196.71      247.44      7.09 o 
  -7   1   2       44.02       52.83      3.73 o 
  -6   1   2        5.78       15.90      2.94 o 
  -5   1   2       55.06       53.06      2.55 o 
  -4   1   2     8230.28    13292.79     76.12 o 
  -3   1   2    11155.58    18008.68     87.83 o 
  -2   1   2    54577.74   120589.14    799.25 o 
  -1   1   2      275.22      222.63      4.62 o 
   0   1   2     1979.48     1184.84     10.48 o 
   1   1   2       11.26       17.28      0.98 o 
   2   1   2       45.52       69.04      2.16 o 
   3   1   2     1328.71     1442.12     17.76 o 
   4   1   2        1.32        2.35      2.75 o 
   5   1   2     2246.00     2216.93     29.52 o 
   6   1   2      838.83      798.23     19.21 o 
   7   1   2       72.53       82.31      3.93 o 
   8   1   2     1448.39     1050.86     19.84 o 
   9   1   2      181.61      141.37      5.12 o 
  10   1   2        7.78       -4.91      6.28 o 
  11   1   2       36.93       32.76      5.50 o 
  12   1   2      171.77      146.01      3.90 o 
 -12   2   2       91.21       83.18      4.33 o 
 -11   2   2      190.18      188.32      6.89 o 
 -10   2   2      168.76      161.82      6.69 o 
  -9   2   2        1.52        4.51      7.46 o 
  -8   2   2      383.08      448.65     13.25 o 
  -7   2   2     2477.00     2842.52     42.32 o 
  -6   2   2       26.35      406.03     12.37 o 
  -5   2   2      104.49      249.30      7.28 o 
  -4   2   2      668.65      868.12     16.22 o 
  -3   2   2     2508.17     2948.68     27.41 o 
  -2   2   2     1005.30     1252.02     15.20 o 
  -1   2   2      106.90      144.91      4.15 o 
   0   2   2     4855.89     2829.91     22.16 o 
   1   2   2     3560.00     2484.97     20.89 o 
   2   2   2    12667.26    12439.55     67.59 o 
   3   2   2       35.61       39.29      1.77 o 
   4   2   2      362.00      341.19      9.12 o 
   5   2   2      204.50      153.87      4.73 o 
   6   2   2      136.07       92.91      3.74 o 
   7   2   2        7.95       10.99      2.94 o 
   8   2   2       70.58       60.72      4.72 o 
   9   2   2      285.63      269.12      8.29 o 
  10   2   2      131.44      116.07      5.70 o 
  11   2   2        2.71       -1.77      7.06 o 
  12   2   2      134.31      143.33      5.51 o 
 -12   3   2        8.45       -3.53      6.28 o 
 -11   3   2       77.96       75.47      5.31 o 
 -10   3   2       91.94       93.17      5.70 o 
  -9   3   2       30.54       24.74      4.52 o 
  -8   3   2     1487.72     1685.38     36.15 o 
  -7   3   2       10.22        2.36      7.07 o 
  -6   3   2     1317.13     1557.63     28.89 o 
  -5   3   2      297.22      421.47     12.06 o 
  -4   3   2      101.42      108.43      3.35 o 
  -3   3   2     2080.94     2399.18     26.58 o 
  -2   3   2     3024.41     2590.54     26.12 o 
  -1   3   2    10599.29     8241.72     52.00 o 
   0   3   2    18634.84    14572.48     78.31 o 
   1   3   2     7002.44     4711.79     36.09 o 
   2   3   2     1459.48      913.81     14.67 o 
   3   3   2      115.43      135.69      4.14 o 
   4   3   2      779.49      578.47     14.23 o 
   5   3   2      890.10      674.25     17.44 o 
   6   3   2        2.19        4.12      4.51 o 
   7   3   2       84.35       86.49      4.32 o 
   8   3   2        0.61        0.78      3.53 o 
   9   3   2     1051.05      969.53     25.22 o 
  10   3   2      194.89      186.93      6.30 o 
  11   3   2      211.12      213.87      6.70 o 
  12   3   2      116.66      111.80      4.53 o 
 -11   4   2       19.75       13.94      3.73 o 
 -10   4   2       37.79       29.65      4.12 o 
  -9   4   2        1.47        9.81      3.73 o 
  -8   4   2      130.61      138.49      6.49 o 
  -7   4   2       21.76        9.62      3.14 o 
  -6   4   2       15.96       12.95      3.34 o 
  -5   4   2     1852.98     1997.09     31.92 o 
  -4   4   2     2839.05     3172.35     37.41 o 
  -3   4   2       32.51       49.89      2.55 o 
  -2   4   2     6353.36     4883.43     42.50 o 
  -1   4   2       49.05       32.23      1.97 o 
   0   4   2     1078.92      899.59     15.25 o 
   1   4   2       16.67       30.43      1.77 o 
   2   4   2      826.39      629.89     13.48 o 
   3   4   2       45.83       31.04      1.96 o 
   4   4   2       47.15       39.88      2.36 o 
   5   4   2      759.66      601.93     17.17 o 
   6   4   2      293.11      268.33      7.90 o 
   7   4   2        0.67       -5.30      6.67 o 
   8   4   2      540.11      496.10     14.08 o 
   9   4   2        0.27        4.51      3.73 o 
  10   4   2       22.74       21.00      3.93 o 
  11   4   2        3.50        2.94      5.49 o 
 -11   5   2       91.69       80.82      4.52 o 
 -10   5   2       57.62       56.18      5.11 o 
  -9   5   2      165.45      147.25      6.69 o 
  -8   5   2       54.10       42.82      5.30 o 
  -7   5   2      156.23      108.65      5.51 o 
  -6   5   2       24.38       50.45      4.32 o 
  -5   5   2      762.78      827.30     21.94 o 
  -4   5   2      602.73      496.88     14.13 o 
  -3   5   2       39.51       29.27      3.14 o 
  -2   5   2      740.89      462.44     13.41 o 
  -1   5   2    11307.38     9272.75     69.05 o 
   0   5   2      742.50      728.22     16.23 o 
   1   5   2       93.86       42.89      2.56 o 
   2   5   2      526.16      473.31     13.33 o 
   3   5   2      102.79       59.41      3.15 o 
   4   5   2      679.03      574.57     17.14 o 
   5   5   2      994.07      866.03     22.45 o 
   6   5   2       34.03       31.22      3.14 o 
   7   5   2        0.16       -7.85      7.85 o 
   8   5   2      119.41      116.04      6.10 o 
   9   5   2        0.13       -5.10      7.26 o 
  10   5   2       33.91       37.70      4.32 o 
  11   5   2        3.35        0.00      6.48 o 
 -11   6   2        0.08       -2.55      6.87 o 
 -10   6   2       41.66       37.31      4.52 o 
  -1   6   2       93.28       89.88      3.93 o 
   0   6   2      469.55      273.11      8.14 o 
   1   6   2       74.77       62.51      3.54 o 
   2   6   2      268.33      224.91      6.52 o 
   3   6   2     2170.61     1947.11     33.52 o 
   4   6   2      326.96      222.50      6.92 o 
   5   6   2       42.46       32.60      3.93 o 
   6   6   2      220.71      169.49      6.50 o 
   7   6   2       39.30       38.09      3.73 o 
   8   6   2      108.43      103.23      6.10 o 
   9   6   2      129.08      127.87      6.10 o 
  10   6   2        3.20        6.67      3.14 o 
 -10   7   2       58.77       38.71      4.52 o 
  -9   7   2        2.05       12.36      4.32 o 
  -8   7   2        8.38       -1.37      9.62 o 
  -7   7   2       15.19       10.99      4.71 o 
  -6   7   2       36.96       42.22      5.30 o 
  -5   7   2       28.29       30.82      4.71 o 
  -4   7   2      524.69      423.41     12.69 o 
  -3   7   2        0.75        6.87      6.87 o 
  -2   7   2        0.05        3.73      5.89 o 
  -1   7   2      528.85      309.26      9.33 o 
   0   7   2      856.55      689.11     19.79 o 
   1   7   2       66.51       77.23      4.13 o 
   2   7   2      323.48      305.66      8.30 o 
   3   7   2       13.29       12.37      2.94 o 
   4   7   2      538.94      483.21     14.88 o 
   5   7   2      265.83      209.68      6.90 o 
   6   7   2       33.78       25.72      3.73 o 
   7   7   2      116.89      102.85      5.90 o 
   8   7   2       94.46       77.06      5.50 o 
   9   7   2       28.42       30.24      3.93 o 
  10   7   2        8.07        4.32      6.67 o 
  -9   8   2        0.67        8.04      8.04 o 
  -8   8   2       49.38       46.94      4.91 o 
  -7   8   2        1.07       -6.28      8.44 o 
  -6   8   2      688.35      709.24     21.87 o 
  -5   8   2       48.12       30.44      4.52 o 
  -4   8   2      562.69      523.53     16.66 o 
  -3   8   2     1478.54     1230.85     30.70 o 
  -2   8   2       16.75       22.18      3.93 o 
  -1   8   2      290.25      262.32      6.91 o 
   0   8   2      216.48      198.66      6.31 o 
   1   8   2        2.12       -7.06      7.06 o 
   2   8   2        0.73       -7.26      7.26 o 
   3   8   2      125.46      107.20      5.51 o 
   4   8   2       55.20       37.32      4.32 o 
   5   8   2        0.81        8.24      3.73 o 
   6   8   2      623.20      532.22     16.28 o 
   7   8   2      547.25      514.32     15.27 o 
   8   8   2      162.03      145.50      6.50 o 
   9   8   2       92.51       84.75      4.92 o 
  -8   9   2        0.72       -4.71      7.65 o 
  -7   9   2       48.16       31.62      4.71 o 
  -6   9   2       58.27       55.40      4.71 o 
  -5   9   2      814.71      850.52     24.52 o 
  -4   9   2      185.65      149.66      7.48 o 
  -3   9   2       28.21       24.54      5.30 o 
  -2   9   2      543.78      480.67     15.67 o 
  -1   9   2      139.71      124.94      6.49 o 
   0   9   2       28.61       41.23      4.32 o 
   1   9   2      159.21      138.37      6.50 o 
   2   9   2        6.44        8.05      8.83 o 
   3   9   2       36.56       29.06      3.73 o 
   4   9   2        4.06       16.29      3.73 o 
   5   9   2      214.32      210.44      7.29 o 
   6   9   2      214.25      210.46      6.70 o 
   7   9   2        0.22       -2.94      7.46 o 
   8   9   2       12.96       10.60      3.14 o 
  -7  10   2      141.73      138.40      5.71 o 
  -6  10   2       49.44       58.34      4.91 o 
  -5  10   2        4.45        6.28      9.42 o 
  -4  10   2       59.99       66.60      5.50 o 
  -3  10   2       65.57       50.89      5.70 o 
  -2  10   2        6.56        9.42      4.32 o 
  -1  10   2       64.82       53.05      5.11 o 
   0  10   2      142.85      138.13      6.69 o 
   1  10   2       90.77       71.35      5.11 o 
   2  10   2       39.16       27.69      4.32 o 
   3  10   2       56.15       53.43      4.91 o 
   4  10   2        7.42       -4.71      8.05 o 
   5  10   2      128.93      134.57      6.30 o 
   6  10   2        4.28        5.89      6.28 o 
   7  10   2        0.68       -5.89      5.89 o 
  -6  11   2        0.41       -3.73      6.48 o 
  -5  11   2       14.69       21.20      3.73 o 
  -4  11   2       33.68       36.52      4.91 o 
  -3  11   2       55.30       62.27      5.30 o 
  -2  11   2        5.19        3.73      8.83 o 
  -1  11   2        1.17        3.34      7.85 o 
   0  11   2        7.44       -8.44      9.22 o 
   1  11   2      134.54       92.87      5.12 o 
   2  11   2       41.06       35.74      4.32 o 
   3  11   2       73.53       64.85      4.72 o 
   4  11   2      136.45      133.82      5.90 o 
   5  11   2       46.07       27.30      3.54 o 
   6  11   2        0.17       -4.71      4.91 o 
  -4  12   2        0.17        3.14      5.69 o 
  -3  12   2       33.20       19.83      4.12 o 
  -2  12   2       49.59       42.43      4.52 o 
  -1  12   2       23.87       28.27      4.32 o 
   0  12   2        3.62        1.37      3.34 o 
   1  12   2        1.42        6.28      3.34 o 
   2  12   2        4.88        3.14      6.28 o 
   3  12   2       27.31       21.01      3.73 o 
   4  12   2        1.73        4.71      5.49 o 
 -12   1   3       20.44       21.59      3.14 o 
 -11   1   3      200.83      174.95      6.50 o 
 -10   1   3       36.11       38.49      3.73 o 
  -9   1   3      102.34      104.60      5.90 o 
  -8   1   3      290.68      321.73      9.67 o 
  -7   1   3        0.39        0.00      6.87 o 
  -6   1   3     2126.31     2542.29     35.25 o 
  -5   1   3      447.22      571.53     14.50 o 
  -4   1   3       49.53      114.58      3.73 o 
  -3   1   3     5189.87     7470.26     46.99 o 
  -2   1   3      235.08      270.29      6.36 o 
  -1   1   3     8968.09     9717.13     48.52 o 
   0   1   3      144.59      110.21      2.98 o 
   1   1   3    14129.67    14339.17     67.83 o 
   2   1   3      111.77       99.45      3.16 o 
   3   1   3      379.91      394.20      9.36 o 
   4   1   3     6192.11     6221.27     48.58 o 
   5   1   3        2.13        2.55      1.77 o 
   6   1   3      216.32      189.92      6.31 o 
   7   1   3       59.05       47.50      2.36 o 
   8   1   3      318.43      280.83     10.86 o 
   9   1   3       29.54       21.12     10.80 o 
  10   1   3       15.12       16.47      8.73 o 
  11   1   3      420.18      362.10     23.06 o 
  12   1   3        4.30        7.19      4.22 o 
 -12   2   3      168.82      131.60      5.32 o 
 -11   2   3       10.56        9.42      3.73 o 
 -10   2   3      272.89      278.14      8.09 o 
  -9   2   3      201.97      223.19      7.49 o 
  -8   2   3      240.36      291.41      8.68 o 
  -7   2   3       12.29       17.08      3.34 o 
  -6   2   3      419.10      615.27     18.03 o 
  -5   2   3     3481.63     4875.58     46.17 o 
  -4   2   3      382.36      616.47     13.70 o 
  -3   2   3     2312.45     3137.63     28.90 o 
  -2   2   3        4.68       20.61      1.37 o 
  -1   2   3      338.43      239.35      6.19 o 
   0   2   3    66973.70    68229.95    595.69 o 
   1   2   3      421.56      338.59      7.42 o 
   2   2   3      526.70      476.44      9.63 o 
   3   2   3     1953.56     1786.63     21.77 o 
   4   2   3      950.51      753.46     15.73 o 
   5   2   3      955.35      905.23     19.29 o 
   6   2   3       15.10       28.07      2.94 o 
   7   2   3      415.17      368.54     11.28 o 
   8   2   3     1160.54     1085.25     29.71 o 
   9   2   3       23.22        0.00      8.24 o 
  10   2   3        0.37        2.16      7.06 o 
  11   2   3        0.40        5.10      6.28 o 
  12   2   3      212.93      198.68      5.92 o 
 -12   3   3       13.62        7.07      3.14 o 
 -11   3   3        8.15       20.61      3.53 o 
 -10   3   3      126.02      119.99      5.70 o 
  -9   3   3       65.22       71.71      5.30 o 
  -8   3   3      239.07      260.63      8.28 o 
  -7   3   3       21.89       44.37      3.53 o 
  -6   3   3      819.77     1066.57     24.78 o 
  -5   3   3     2230.35     3024.52     37.25 o 
  -4   3   3     1462.80     1938.19     26.55 o 
  -3   3   3     1605.52     1839.84     23.30 o 
  -2   3   3      490.71      518.99     11.19 o 
  -1   3   3     1795.63     1187.66     15.98 o 
   0   3   3      184.41      124.58      3.76 o 
   1   3   3       98.46       64.22      2.17 o 
   2   3   3        1.19        1.96      2.75 o 
   3   3   3     3241.70     2878.50     30.98 o 
   4   3   3      868.87      993.90     19.28 o 
   5   3   3       11.11        3.73      4.51 o 
   6   3   3        2.00        3.14      5.69 o 
   7   3   3      366.57      369.30     10.68 o 
   8   3   3      790.75      689.23     21.12 o 
   9   3   3        3.44        0.00      3.73 o 
  10   3   3        3.90        0.78      3.53 o 
  11   3   3       21.81       25.13      3.73 o 
 -11   4   3       65.47       45.00      4.32 o 
 -10   4   3        2.79        9.03      3.53 o 
  -9   4   3       73.18       73.88      5.31 o 
  -8   4   3      733.69      824.38     23.68 o 
  -7   4   3      265.52      282.90      8.48 o 
  -6   4   3      191.54      288.26      9.26 o 
  -5   4   3      157.01      169.76      4.92 o 
  -4   4   3     4247.23     4960.31     48.75 o 
  -3   4   3      207.40      144.67      4.54 o 
  -2   4   3      884.16      687.83     14.71 o 
  -1   4   3      388.38      196.14      6.16 o 
   0   4   3      322.67      149.55      4.36 o 
   1   4   3       36.63       21.22      1.77 o 
   2   4   3      255.82       86.80      2.57 o 
   3   4   3      377.95      261.10      7.73 o 
   4   4   3      172.41      150.56      4.34 o 
   5   4   3       37.39       33.19      2.36 o 
   6   4   3     1062.86      914.59     24.07 o 
   7   4   3      565.53      480.03     14.29 o 
   8   4   3     1013.88      927.73     27.81 o 
   9   4   3       67.23       56.19      4.52 o 
  10   4   3       46.66       49.89      4.52 o 
  11   4   3        4.75       -2.35      6.28 o 
 -11   5   3       14.52        7.46      3.14 o 
 -10   5   3        7.08        6.87      6.87 o 
  -9   5   3       29.13       21.40      4.32 o 
  -8   5   3      421.90      460.14     15.23 o 
  -7   5   3      422.54      435.10     13.45 o 
  -6   5   3       25.61       23.95      3.73 o 
  -5   5   3       16.86       24.93      3.14 o 
  -4   5   3      314.66      297.29      8.70 o 
  -3   5   3      810.03      708.24     17.82 o 
  -2   5   3     1616.31      898.67     19.22 o 
  -1   5   3     1169.03      753.51     16.61 o 
   0   5   3       27.31       21.80      1.96 o 
   1   5   3     1077.76      919.14     18.38 o 
   2   5   3      388.30      271.35      8.13 o 
   3   5   3      233.78      136.17      4.14 o 
   4   5   3        0.21        2.35      2.35 o 
   5   5   3      753.42      633.25     16.95 o 
   6   5   3       71.56       81.55      4.52 o 
   7   5   3      359.16      280.40      8.10 o 
   8   5   3      309.34      275.17      8.49 o 
   9   5   3       23.10       14.33      4.32 o 
  10   5   3       18.54       16.49      4.12 o 
  11   5   3       98.27       92.84      4.92 o 
 -11   6   3        0.04       -6.08      6.08 o 
 -10   6   3      120.79       96.00      5.11 o 
  -1   6   3       16.33       40.44      3.53 o 
   0   6   3     1089.88      753.80     18.93 o 
   1   6   3      738.28      528.38     13.78 o 
   2   6   3      458.94      410.91     12.89 o 
   3   6   3      563.85      491.16     14.70 o 
   4   6   3     2458.13     1968.63     35.90 o 
   5   6   3      214.66      215.80      6.50 o 
   6   6   3      209.45      190.13      6.50 o 
   7   6   3       40.63       35.15      3.73 o 
   8   6   3        0.07        4.51      8.24 o 
   9   6   3       73.40       84.50      5.90 o 
  10   6   3      177.62      164.50      6.11 o 
 -10   7   3       54.67       40.08      4.13 o 
  -9   7   3      107.73       90.66      5.51 o 
  -8   7   3      134.96      110.77      6.69 o 
  -7   7   3       97.35      110.88      6.29 o 
  -6   7   3       15.66       20.02      4.51 o 
  -5   7   3       39.21       31.03      4.91 o 
  -4   7   3       63.89       58.94      4.52 o 
  -3   7   3      134.90      121.80      4.72 o 
  -2   7   3     1038.59      842.01     22.87 o 
  -1   7   3     2362.56     1759.56     32.37 o 
   0   7   3      133.04      105.87      4.72 o 
   1   7   3     3176.93     2648.20     40.63 o 
   2   7   3      667.04      494.33     14.13 o 
   3   7   3      554.97      452.14     13.89 o 
   4   7   3      421.02      340.56     10.49 o 
   5   7   3       19.33       17.47      3.53 o 
   6   7   3       32.94       36.13      4.52 o 
   7   7   3       83.49       87.65      5.11 o 
   8   7   3      283.25      282.77      8.68 o 
   9   7   3      230.99      246.89      7.10 o 
  10   7   3       60.63       60.92      4.13 o 
  -9   8   3        0.14       -8.04      8.04 o 
  -8   8   3       18.27       -5.50      9.81 o 
  -7   8   3        8.06        7.06      9.03 o 
  -6   8   3       32.15       29.65      5.10 o 
  -5   8   3        7.95       -8.83     11.19 o 
  -4   8   3      187.08      158.93      7.29 o 
  -3   8   3       21.91       24.54      4.71 o 
  -2   8   3        9.40        7.26      8.44 o 
  -1   8   3      378.28      274.65      8.30 o 
   0   8   3     1294.89     1064.00     27.79 o 
   1   8   3      186.52      183.17      6.50 o 
   2   8   3      211.02      327.69      9.26 o 
   3   8   3        1.05        2.75      6.87 o 
   4   8   3      258.92      226.00      7.30 o 
   5   8   3      103.44      100.47      5.11 o 
   6   8   3      245.44      218.45      7.29 o 
   7   8   3       16.02        5.50      8.83 o 
   8   8   3      165.65      180.56      6.89 o 
   9   8   3       58.24       50.89      3.73 o 
  -8   9   3       77.60       70.96      4.72 o 
  -7   9   3       60.16       62.67      5.30 o 
  -6   9   3        3.65       11.58      4.71 o 
  -5   9   3      359.03      360.61     10.27 o 
  -4   9   3      546.14      555.22     16.66 o 
  -3   9   3       19.39       27.68      5.30 o 
  -2   9   3      464.88      458.95     13.46 o 
  -1   9   3       53.90       32.02      5.11 o 
   0   9   3       29.57       19.63      4.32 o 
   1   9   3      277.10      269.88      8.68 o 
   2   9   3      350.75      319.65      9.68 o 
   3   9   3       57.04       50.68      4.52 o 
   4   9   3       36.43       34.95      4.52 o 
   5   9   3       12.93        5.69      4.32 o 
   6   9   3       16.07       19.63      3.93 o 
   7   9   3       99.96       98.71      5.11 o 
   8   9   3       30.80       34.95      3.53 o 
  -7  10   3       38.31       34.37      4.32 o 
  -6  10   3       59.11       45.58      4.91 o 
  -5  10   3        4.77        5.10      4.32 o 
  -4  10   3       57.80       45.18      5.50 o 
  -3  10   3      477.86      493.95     15.84 o 
  -2  10   3      178.54      154.96      7.29 o 
  -1  10   3      261.42      222.85      7.30 o 
   0  10   3       43.88       26.51      5.11 o 
   1  10   3      254.73      210.80      7.30 o 
   2  10   3      126.02      145.36      6.49 o 
   3  10   3      299.36      252.64      7.89 o 
   4  10   3        0.12        4.71      7.46 o 
   5  10   3        0.39       -3.14      7.26 o 
   6  10   3       89.78       87.29      4.72 o 
   7  10   3        0.28       -1.96      6.08 o 
  -6  11   3        6.32       14.33      3.34 o 
  -5  11   3       12.10        6.08      7.07 o 
  -4  11   3        1.32       -1.18      8.05 o 
  -3  11   3        4.08        1.77      4.12 o 
  -2  11   3       47.81       39.67      5.11 o 
  -1  11   3       41.12       51.06      4.52 o 
   0  11   3        0.71       -0.59      3.92 o 
   1  11   3        0.09        3.14      7.06 o 
   2  11   3       26.49       23.56      4.32 o 
   3  11   3        6.74        9.22      3.53 o 
   4  11   3        1.28        5.30      3.14 o 
   5  11   3        0.76        3.92      6.28 o 
   6  11   3       14.01       14.33      3.14 o 
  -4  12   3       11.20        4.51      3.53 o 
  -3  12   3        5.71        7.46      3.73 o 
  -2  12   3        1.15       -1.37      6.67 o 
  -1  12   3        4.15       -2.75      6.08 o 
   0  12   3       17.50       12.56      3.93 o 
   1  12   3        0.15        4.71      5.69 o 
   2  12   3        1.41        4.32      6.67 o 
   3  12   3       41.30       33.59      3.93 o 
 -12   0   4       51.38       40.86      3.73 o 
 -11   0   4       78.30      113.00      5.11 o 
 -10   0   4       50.54       44.58      4.52 o 
  -9   0   4      369.00      380.25     11.66 o 
  -8   0   4       76.97      111.23      5.11 o 
  -7   0   4     9816.34    12817.03     99.35 o 
  -6   0   4    25435.77    42482.01    211.66 o 
  -5   0   4       97.20       95.82      3.15 o 
  -4   0   4       51.50      252.37      7.27 o 
  -3   0   4       74.21       94.08      3.15 o 
  -2   0   4    15295.69    28586.40    119.78 o 
  -1   0   4      424.04      761.49      9.10 o 
   0   0   4     1510.47     1028.46     10.71 o 
   1   0   4     1429.69     1261.74     13.04 o 
   2   0   4      495.50      646.37     10.45 o 
   3   0   4    17964.01    25653.47    121.06 o 
   4   0   4     6859.80     7458.98     54.83 o 
   5   0   4     1130.70     1263.32     22.42 o 
   6   0   4     2365.38     1831.49     30.81 o 
   7   0   4       21.74       21.20      2.94 o 
   8   0   4      915.96      672.29     19.98 o 
   9   0   4     2146.52     1731.56     38.81 o 
  10   0   4      176.93      131.13      5.71 o 
  11   0   4       72.88       62.69      4.72 o 
  12   0   4        0.34       -6.08      6.08 o 
 -12   1   4        9.37        9.22      3.14 o 
 -11   1   4        9.50        7.65      3.93 o 
 -10   1   4       73.57       75.65      5.11 o 
  -9   1   4       35.41       38.09      5.11 o 
  -8   1   4     3547.81     4048.42     55.85 o 
  -7   1   4     1038.73     1420.07     28.89 o 
  -6   1   4    12194.46    18178.29    115.08 o 
  -5   1   4      268.75      253.41      7.31 o 
  -4   1   4        5.56       12.76      1.77 o 
  -3   1   4    12545.91    20348.34     98.70 o 
  -2   1   4     3498.62     4456.02     30.86 o 
  -1   1   4      391.49      459.46      7.64 o 
   0   1   4    18620.46    15625.65     73.73 o 
   1   1   4      143.23      140.68      4.16 o 
   2   1   4     7977.18     7897.69     48.12 o 
   3   1   4      442.03      497.06     10.97 o 
   4   1   4     1901.78     1855.62     24.46 o 
   5   1   4      611.37      489.74     14.55 o 
   6   1   4      533.14      412.35     13.31 o 
   7   1   4        8.36        3.05      4.20 o 
   8   1   4      428.33      389.44     10.29 o 
   9   1   4      131.90      114.21      5.90 o 
  10   1   4       74.60       74.05      8.94 o 
  11   1   4       65.10       50.36      5.70 o 
  12   1   4        7.62        5.89      2.08 o 
 -12   2   4      181.73      133.81      5.32 o 
 -11   2   4        6.81        9.42      3.73 o 
 -10   2   4      639.41      642.07     18.48 o 
  -9   2   4      638.30      684.15     20.86 o 
  -8   2   4      373.06      342.40     10.68 o 
  -7   2   4      150.21      216.34      6.69 o 
  -6   2   4      235.91      220.78      6.71 o 
  -5   2   4      345.88      438.39     11.88 o 
  -4   2   4       39.69       93.32      2.75 o 
  -3   2   4      103.08       78.38      2.36 o 
  -2   2   4        1.85        2.16      1.18 o 
  -1   2   4     9044.15     7902.47     47.14 o 
   0   2   4     8807.90     7057.76     43.23 o 
   1   2   4    22508.91    21923.54    104.06 o 
   2   2   4    15521.21    15559.13     82.76 o 
   3   2   4      149.31      143.76      4.34 o 
   4   2   4      103.19       98.40      3.15 o 
   5   2   4      279.39      183.17      5.53 o 
   6   2   4     1757.30     1645.94     30.17 o 
   7   2   4       60.27       56.58      3.54 o 
   8   2   4      134.40      114.50      5.71 o 
   9   2   4       10.66       -7.46      8.24 o 
  10   2   4      511.95      464.39     13.48 o 
  11   2   4       20.00       32.19      3.34 o 
  12   2   4       81.98       78.66      4.13 o 
 -12   3   4       40.82       29.07      3.54 o 
 -11   3   4      350.46      285.43      8.89 o 
 -10   3   4       13.73       17.08      4.32 o 
  -9   3   4       35.87       32.20      4.52 o 
  -8   3   4      153.17      184.02      6.89 o 
  -7   3   4      283.91      312.46      9.67 o 
  -6   3   4       57.17       62.08      3.93 o 
  -5   3   4     1016.57     1370.15     24.94 o 
  -4   3   4      198.26      235.97      6.91 o 
  -3   3   4     1326.29     1216.40     19.21 o 
  -2   3   4       32.67       45.97      1.96 o 
  -1   3   4     2227.18     1384.05     17.87 o 
   0   3   4     3021.00     1794.38     20.57 o 
   1   3   4    17454.78    14713.99     82.45 o 
   2   3   4      142.59      164.64      5.13 o 
   3   3   4     1042.56      791.44     15.58 o 
   4   3   4      427.87      282.59      8.53 o 
   5   3   4      252.85      194.64      5.72 o 
   6   3   4      229.13      168.41      5.32 o 
   7   3   4     1759.98     1536.43     33.73 o 
   8   3   4      510.03      559.25     16.84 o 
   9   3   4        1.53        6.67      2.94 o 
  10   3   4       36.92       64.21      4.71 o 
  11   3   4       41.21       37.12      4.12 o 
 -11   4   4       16.19       14.92      3.73 o 
 -10   4   4       23.92       22.58      4.12 o 
  -9   4   4      131.02      140.26      6.10 o 
  -8   4   4      371.37      477.11     14.03 o 
  -7   4   4      182.64      211.13      7.09 o 
  -6   4   4       35.69       32.99      3.93 o 
  -5   4   4      370.16      412.83     13.06 o 
  -4   4   4      339.49      398.19     11.68 o 
  -3   4   4      188.74      100.01      3.35 o 
  -2   4   4      734.56      635.55     14.24 o 
  -1   4   4     4587.66     3511.51     34.39 o 
   0   4   4    12284.44    10474.75     68.76 o 
   1   4   4     1507.15      968.64     17.04 o 
   2   4   4       52.52       69.57      2.36 o 
   3   4   4        0.34        8.24      1.77 o 
   4   4   4      903.17      794.71     19.45 o 
   5   4   4       67.50       80.18      3.93 o 
   6   4   4       39.53       52.43      3.53 o 
   7   4   4      859.63      752.39     20.76 o 
   8   4   4       82.98       71.54      5.31 o 
   9   4   4        4.67        3.73      3.73 o 
  10   4   4       10.20        3.73      7.65 o 
  11   4   4      108.29      115.27      5.11 o 
 -11   5   4       10.61       10.60      3.14 o 
 -10   5   4       11.22        6.28      4.32 o 
  -9   5   4      184.73      200.86      7.29 o 
  -8   5   4       71.34       84.29      6.09 o 
  -7   5   4      650.68      695.40     20.67 o 
  -6   5   4      120.74      119.60      5.51 o 
  -5   5   4        1.25        3.14      5.89 o 
  -4   5   4     1317.48     1531.82     28.10 o 
  -3   5   4      361.67      309.44      9.30 o 
  -2   5   4     2150.19     1463.17     24.85 o 
  -1   5   4      426.53      340.22      9.92 o 
   0   5   4      114.39      131.68      3.94 o 
   1   5   4      384.09      232.54      7.33 o 
   2   5   4      632.60      436.48     11.56 o 
   3   5   4       15.53        1.37      4.32 o 
   4   5   4      286.85      326.65      9.87 o 
   5   5   4       25.98       24.74      2.94 o 
   6   5   4      226.40      212.69      7.29 o 
   7   5   4       57.89       53.04      4.32 o 
   8   5   4       42.47       40.45      4.52 o 
   9   5   4       11.06       12.76      3.53 o 
  10   5   4      149.41      137.99      6.30 o 
  11   5   4        8.73        0.39      6.28 o 
 -11   6   4       10.61        7.85      2.94 o 
 -10   6   4       12.92       12.37      3.93 o 
  -1   6   4       44.02       33.78      3.14 o 
   0   6   4      784.92      726.27     18.79 o 
   1   6   4        8.44        8.64      2.36 o 
   2   6   4      430.62      391.18     11.30 o 
   3   6   4      891.48      630.62     17.41 o 
   4   6   4       29.00       27.68      3.53 o 
   5   6   4      553.07      472.83     14.68 o 
   6   6   4      227.05      226.86      7.29 o 
   7   6   4        4.66       -9.22      9.22 o 
   8   6   4      124.40       97.95      5.90 o 
   9   6   4      485.15      533.26     15.66 o 
  10   6   4       85.41       90.24      4.92 o 
 -10   7   4       10.43       -3.14      7.65 o 
  -9   7   4       57.80       49.90      5.50 o 
  -8   7   4        5.09        6.48      8.83 o 
  -7   7   4       16.47       19.43      4.71 o 
  -6   7   4      101.84      118.75      6.09 o 
  -5   7   4        2.46        4.91      4.12 o 
  -4   7   4      369.51      302.67      9.09 o 
  -3   7   4       13.73       18.84      3.53 o 
  -2   7   4       18.12       18.26      3.34 o 
  -1   7   4      415.75      378.16     11.29 o 
   0   7   4     2027.87     1604.63     30.92 o 
   1   7   4      343.80      307.78      9.88 o 
   2   7   4        9.63       15.90      2.75 o 
   3   7   4      296.75      235.33      6.71 o 
   4   7   4        3.85       -6.67      7.26 o 
   5   7   4      302.34      244.76      7.11 o 
   6   7   4        6.59        9.62      3.73 o 
   7   7   4       76.81       61.31      5.90 o 
   8   7   4      637.89      641.70     20.67 o 
   9   7   4       52.01       59.72      4.71 o 
  10   7   4        2.98        0.39      6.08 o 
  -9   8   4       35.99       43.60      4.32 o 
  -8   8   4        0.16       -8.44      8.44 o 
  -7   8   4      207.71      216.73      7.68 o 
  -6   8   4      333.30      307.29      8.89 o 
  -5   8   4       11.79        7.46     10.40 o 
  -4   8   4      122.99      137.09      6.49 o 
  -3   8   4      195.78      209.19      6.89 o 
  -2   8   4       76.88       82.15      4.72 o 
  -1   8   4        2.25        0.59      3.92 o 
   0   8   4      227.03      191.01      6.51 o 
   1   8   4      734.27      564.51     16.53 o 
   2   8   4      166.48      123.04      6.10 o 
   3   8   4      635.10      541.19     17.09 o 
   4   8   4     1185.81     1044.57     29.71 o 
   5   8   4      280.88      230.04      7.50 o 
   6   8   4      325.89      250.19      8.10 o 
   7   8   4       68.80       56.00      5.31 o 
   8   8   4       10.38        4.91      8.24 o 
   9   8   4        8.54        4.51      6.87 o 
  -8   9   4      191.22      201.81      6.70 o 
  -7   9   4       58.07       56.97      5.30 o 
  -6   9   4       86.22       72.14      5.50 o 
  -5   9   4      373.65      461.31     13.24 o 
  -4   9   4       63.46       63.46      5.89 o 
  -3   9   4        2.70       -2.94      9.03 o 
  -2   9   4      238.21      216.64      8.08 o 
  -1   9   4       98.21      101.05      5.90 o 
   0   9   4        0.00       -1.37      8.83 o 
   1   9   4      258.12      219.29      7.30 o 
   2   9   4      535.00      411.58     11.90 o 
   3   9   4      127.72      128.25      5.90 o 
   4   9   4      171.14      145.29      6.69 o 
   5   9   4       87.96       82.55      5.70 o 
   6   9   4       22.24        4.51      8.44 o 
   7   9   4       29.74       28.27      3.73 o 
   8   9   4        2.18        3.73      6.67 o 
  -7  10   4       52.52       63.26      4.32 o 
  -6  10   4        4.58       -8.05      8.05 o 
  -5  10   4      111.91      121.34      6.88 o 
  -4  10   4        0.32        0.59      8.83 o 
  -3  10   4      176.97      192.37      7.88 o 
  -2  10   4       50.22       48.71      5.89 o 
  -1  10   4      232.29      180.94      7.29 o 
   0  10   4        2.39        7.26      8.05 o 
   1  10   4       10.19       -2.94      9.42 o 
   2  10   4        3.71        5.10      4.32 o 
   3  10   4       20.36       19.63      4.12 o 
   4  10   4       14.37       16.49      3.34 o 
   5  10   4       70.07       71.53      4.72 o 
   6  10   4        0.48        1.96      6.08 o 
   7  10   4       21.81       24.74      3.53 o 
  -6  11   4        4.60       -2.94      6.67 o 
  -5  11   4        8.67        7.46      7.85 o 
  -4  11   4       37.37       34.17      4.71 o 
  -3  11   4       35.38       44.57      5.30 o 
  -2  11   4      211.49      211.26      7.49 o 
  -1  11   4        3.38       -3.92      9.03 o 
   0  11   4       18.02        5.10      9.03 o 
   1  11   4      152.13      130.10      6.30 o 
   2  11   4       69.95       41.46      4.32 o 
   3  11   4        9.32        5.69      7.46 o 
   4  11   4       31.01       46.14      4.12 o 
   5  11   4       13.34       13.74      2.94 o 
  -4  12   4        0.52        2.16      5.89 o 
  -3  12   4        0.53       -2.35      6.87 o 
  -2  12   4        0.05       -0.78      6.08 o 
  -1  12   4       86.24       83.56      5.11 o 
   0  12   4        4.56        2.35      6.48 o 
   1  12   4        0.10        0.98      6.48 o 
   2  12   4        6.50        8.63      2.94 o 
   3  12   4       10.23       11.38      3.34 o 
 -12   1   5      267.22      226.07      6.52 o 
 -11   1   5       14.14       22.38      3.93 o 
 -10   1   5       82.00      107.31      5.90 o 
  -9   1   5      804.55      864.70     23.72 o 
  -8   1   5     1891.83     2186.21     40.52 o 
  -7   1   5      849.13     1055.61     25.38 o 
  -6   1   5     1007.59     1404.72     26.12 o 
  -5   1   5      131.69      250.48      7.88 o 
  -4   1   5     9042.94    12076.22     74.61 o 
  -3   1   5      942.30      997.34     15.24 o 
  -2   1   5      752.20      883.11     12.59 o 
  -1   1   5     2577.63     2296.03     19.81 o 
   0   1   5      966.05      664.25      9.73 o 
   1   1   5    24170.21    24785.56    112.93 o 
   2   1   5     5773.15     5430.16     38.55 o 
   3   1   5     3230.67     3057.52     29.75 o 
   4   1   5      486.09      277.59      8.56 o 
   5   1   5     4039.62     3883.12     42.66 o 
   6   1   5      914.36      912.60     22.23 o 
   7   1   5        3.31        7.05      7.75 o 
   8   1   5     1286.71     1029.03     62.26 o 
   9   1   5       70.26       57.55      5.21 o 
  10   1   5       50.02       41.18      2.92 o 
  11   1   5        9.35       13.01      2.54 o 
  12   1   5        2.92        8.54      2.35 o 
 -12   2   5        3.68        0.39      6.08 o 
 -11   2   5       99.05       97.33      5.51 o 
 -10   2   5       87.44       79.21      5.11 o 
  -9   2   5       99.89      115.01      5.90 o 
  -8   2   5     2206.06     2600.67     44.64 o 
  -7   2   5        9.80       21.98      3.34 o 
  -6   2   5       65.18      117.12      4.52 o 
  -5   2   5      672.47     1101.98     21.16 o 
  -4   2   5     1513.36     1810.33     24.59 o 
  -3   2   5     3121.62     3404.78     31.61 o 
  -2   2   5       77.39      143.49      4.53 o 
  -1   2   5       10.04       15.12      1.37 o 
   0   2   5     9484.13     7630.65     47.27 o 
   1   2   5    24717.40    24610.62    116.74 o 
   2   2   5      525.30      404.14      9.80 o 
   3   2   5      572.77      399.01     10.79 o 
   4   2   5     5289.75     4980.81     46.00 o 
   5   2   5      619.34      556.33     15.74 o 
   6   2   5      108.40      116.05      4.52 o 
   7   2   5      147.10      174.38      5.51 o 
   8   2   5     1143.36     1061.39     29.09 o 
   9   2   5      142.34      130.65      6.10 o 
  10   2   5      254.32      221.07      6.90 o 
  11   2   5       31.66       19.24      3.73 o 
 -12   3   5       34.89       28.48      3.53 o 
 -11   3   5       98.03       98.51      5.31 o 
 -10   3   5       14.98        4.91     10.01 o 
  -9   3   5       12.86       14.92      3.73 o 
  -8   3   5        3.54       11.19      4.12 o 
  -7   3   5       49.90      257.90      8.45 o 
  -6   3   5      628.77      780.37     21.29 o 
  -5   3   5      225.23      388.69     11.84 o 
  -4   3   5        8.82       20.02      2.36 o 
  -3   3   5       78.90       77.50      2.75 o 
  -2   3   5        6.66        2.94      2.94 o 
  -1   3   5        7.65        9.81      1.37 o 
   0   3   5     3169.43     2529.11     25.57 o 
   1   3   5       17.86       16.89      1.57 o 
   2   3   5      295.86      322.13      9.51 o 
   3   3   5      113.81       49.61      2.36 o 
   4   3   5     7852.86     8222.17     65.68 o 
   5   3   5       52.84       33.99      2.75 o 
   6   3   5      610.63      584.84     16.70 o 
   7   3   5      143.73      140.11      5.90 o 
   8   3   5        4.06       -5.10      8.05 o 
   9   3   5       17.13       19.43      3.73 o 
  10   3   5       15.31        9.81      3.34 o 
  11   3   5        6.29       -0.59      5.89 o 
 -11   4   5       21.37       23.95      4.32 o 
 -10   4   5      151.31      143.87      6.10 o 
  -9   4   5      204.74      232.46      7.49 o 
  -8   4   5       94.23       87.87      5.90 o 
  -7   4   5     1988.23     2390.34     42.03 o 
  -6   4   5      837.32      906.35     23.97 o 
  -5   4   5        0.33        0.98      5.69 o 
  -4   4   5       44.19       59.72      3.14 o 
  -3   4   5      326.49      238.94      7.13 o 
  -2   4   5       72.66      107.36      3.34 o 
  -1   4   5       33.88       15.32      1.96 o 
   0   4   5      849.42      464.21     11.88 o 
   1   4   5       71.76       68.83      2.56 o 
   2   4   5     4212.77     3168.84     34.97 o 
   3   4   5      264.25      161.81      5.14 o 
   4   4   5     1086.22      849.26     20.33 o 
   5   4   5     2117.42     1787.33     32.23 o 
   6   4   5       15.05       14.52      2.94 o 
   7   4   5        7.31        6.87      2.75 o 
   8   4   5       61.41       71.90      5.30 o 
   9   4   5       21.44       21.79      3.53 o 
  10   4   5       50.07       47.14      4.32 o 
  11   4   5        3.42        5.10      5.69 o 
 -11   5   5      121.61      122.79      5.51 o 
 -10   5   5      204.55      211.63      7.49 o 
  -9   5   5       30.02       27.88      5.10 o 
  -8   5   5      443.83      467.26     13.66 o 
  -7   5   5        7.60        7.85      4.32 o 
  -6   5   5       94.17      130.93      5.70 o 
  -5   5   5       26.79       14.72      3.34 o 
  -4   5   5       30.39       27.88      3.34 o 
  -3   5   5      108.06       70.04      3.34 o 
  -2   5   5       28.70       28.08      2.55 o 
  -1   5   5      243.39      152.07      4.94 o 
   0   5   5       24.14       19.63      2.16 o 
   1   5   5        0.59        3.92      4.32 o 
   2   5   5      246.09      211.25      6.71 o 
   3   5   5      107.62      142.62      4.52 o 
   4   5   5     4153.38     3523.01     46.16 o 
   5   5   5     1305.90     1109.85     27.21 o 
   6   5   5        0.17       -2.75      6.67 o 
   7   5   5        0.24        1.57      2.94 o 
   8   5   5      599.35      533.75     16.08 o 
   9   5   5        0.74        2.16      7.65 o 
  10   5   5      108.27      107.78      4.92 o 
  11   5   5      118.95       99.40      4.72 o 
 -11   6   5        7.00        2.16      5.89 o 
 -10   6   5       24.99       28.66      3.93 o 
  -1   6   5       51.51       76.62      3.73 o 
   0   6   5      428.18      418.42     13.28 o 
   1   6   5      167.61      131.78      4.14 o 
   2   6   5       56.07       85.86      3.93 o 
   3   6   5      849.66      659.49     17.79 o 
   4   6   5       13.15        3.73      6.67 o 
   5   6   5      258.77      268.25      8.09 o 
   6   6   5      301.68      276.33      8.09 o 
   7   6   5      250.08      223.00      7.69 o 
   8   6   5        0.09        2.16      8.04 o 
   9   6   5      449.47      420.84     12.67 o 
  10   6   5      166.79      177.88      6.11 o 
 -10   7   5       34.74       36.33      4.12 o 
  -9   7   5       59.94       58.15      4.91 o 
  -8   7   5       47.57       53.81      5.11 o 
  -7   7   5      648.60      664.79     19.67 o 
  -6   7   5      100.98      104.40      6.09 o 
  -5   7   5      838.11      863.45     22.74 o 
  -4   7   5      808.97      769.16     21.14 o 
  -3   7   5        0.79       -4.71      7.85 o 
  -2   7   5     2965.64     2589.98     41.44 o 
  -1   7   5       20.22       39.85      3.73 o 
   0   7   5     1632.58     1351.09     29.04 o 
   1   7   5       72.44       56.60      3.93 o 
   2   7   5        9.43        0.59      7.46 o 
   3   7   5        1.23        8.05      3.14 o 
   4   7   5      118.58      121.75      5.31 o 
   5   7   5      995.45      926.71     24.80 o 
   6   7   5      641.30      605.69     18.08 o 
   7   7   5     1051.90      985.92     29.43 o 
   8   7   5      445.90      399.74     12.28 o 
   9   7   5       99.84      107.37      5.51 o 
  -9   8   5      251.12      238.21      6.91 o 
  -8   8   5        5.14       -2.35      8.44 o 
  -7   8   5       11.92       24.34      4.12 o 
  -6   8   5        7.37       23.75      4.51 o 
  -5   8   5        0.15       -8.24      8.24 o 
  -4   8   5       92.55       72.54      5.90 o 
  -3   8   5      189.01      156.18      6.30 o 
  -2   8   5      111.61      138.25      6.10 o 
  -1   8   5       60.29       54.42      4.52 o 
   0   8   5      139.97      138.92      5.90 o 
   1   8   5      489.79      432.56     14.07 o 
   2   8   5      558.18      439.84     13.09 o 
   3   8   5      111.26       87.31      5.70 o 
   4   8   5       91.41       92.58      5.90 o 
   5   8   5      306.17      299.63      9.67 o 
   6   8   5      869.21      809.54     23.35 o 
   7   8   5      171.33      158.50      6.50 o 
   8   8   5       32.78       28.86      3.73 o 
   9   8   5        4.17        4.12      6.08 o 
  -8   9   5       75.38       76.46      5.11 o 
  -7   9   5       32.91       33.97      4.71 o 
  -6   9   5        5.03        3.34      9.42 o 
  -5   9   5      112.19      143.55      6.49 o 
  -4   9   5      167.84      148.43      6.69 o 
  -3   9   5        0.63        1.57      9.03 o 
  -2   9   5      264.34      267.64      8.28 o 
  -1   9   5      345.24      306.58      8.89 o 
   0   9   5      432.92      351.62     11.08 o 
   1   9   5      134.79      117.84      5.90 o 
   2   9   5       92.33       93.57      5.90 o 
   3   9   5       46.59       28.28      5.30 o 
   4   9   5      351.56      329.33      9.68 o 
   5   9   5        3.42       -4.91      7.65 o 
   6   9   5      148.56      130.09      6.30 o 
   7   9   5       15.33       10.01      3.73 o 
   8   9   5        0.71       -5.89      5.89 o 
  -7  10   5       58.04       52.27      4.32 o 
  -6  10   5      486.57      511.97     14.67 o 
  -5  10   5       20.96       23.36      4.91 o 
  -4  10   5      326.24      270.18      8.10 o 
  -3  10   5      209.76      199.39      7.68 o 
  -2  10   5       82.41       72.91      5.70 o 
  -1  10   5      353.41      400.67     11.66 o 
   0  10   5        1.06        0.00      8.83 o 
   1  10   5      104.42      101.85      5.90 o 
   2  10   5        3.15       -4.91      7.85 o 
   3  10   5       84.87       83.93      5.50 o 
   4  10   5       17.81        0.00      7.85 o 
   5  10   5        7.42       10.40      3.53 o 
   6  10   5      185.70      186.60      6.31 o 
   7  10   5        3.49       -2.94      5.89 o 
  -6  11   5        3.86        1.18      6.08 o 
  -5  11   5       41.06       46.55      4.52 o 
  -4  11   5       24.07       13.15      4.12 o 
  -3  11   5        4.71        5.69      8.05 o 
  -2  11   5        0.79       -8.63      8.63 o 
  -1  11   5       44.79       37.71      5.11 o 
   0  11   5       29.57       31.61      4.52 o 
   1  11   5        3.58       -4.32      8.05 o 
   2  11   5        0.31        0.59      7.65 o 
   3  11   5       94.89       77.07      5.51 o 
   4  11   5       20.35       22.97      3.34 o 
   5  11   5        8.11        0.39      6.08 o 
  -3  12   5        0.32       -3.14      6.67 o 
  -2  12   5       18.61       26.70      3.53 o 
  -1  12   5       22.48       28.47      4.12 o 
   0  12   5       26.38       14.14      3.73 o 
   1  12   5       40.60       48.71      3.93 o 
   2  12   5        0.11       -5.30      5.69 o 
   3  12   5       19.63       23.95      3.73 o 
 -12   0   6      137.98      123.23      5.12 o 
 -11   0   6       42.02       49.29      4.52 o 
 -10   0   6     2357.86     2561.44     47.16 o 
  -9   0   6     2282.17     2459.09     45.88 o 
  -8   0   6      994.46     1206.48     29.82 o 
  -7   0   6       28.83       21.79      3.34 o 
  -6   0   6     1414.49     1902.55     30.61 o 
  -5   0   6    14003.94    23717.46    128.99 o 
  -4   0   6     3173.54     4645.68     39.97 o 
  -3   0   6      338.30      596.84     11.92 o 
  -2   0   6     5788.74     7506.38     45.97 o 
  -1   0   6     7037.70     7204.93     43.13 o 
   0   0   6    41803.84    39161.85    166.30 o 
   1   0   6     2084.20     1664.63     17.63 o 
   2   0   6     3851.55     4174.92     33.02 o 
   3   0   6      544.46      468.66     11.39 o 
   4   0   6     2573.95     2467.53     30.05 o 
   5   0   6      380.90      387.04     11.69 o 
   6   0   6      469.48      370.78     11.10 o 
   7   0   6      623.75      491.90     14.11 o 
   8   0   6      524.00      406.40     12.09 o 
   9   0   6      163.49      138.18      6.10 o 
  10   0   6      136.22      116.67      5.51 o 
  11   0   6        0.50       -6.48      6.48 o 
 -12   1   6       18.57       13.94      3.53 o 
 -11   1   6      421.59      400.17     12.07 o 
 -10   1   6        6.19        8.83      3.73 o 
  -9   1   6     3594.18     4109.01     61.19 o 
  -8   1   6      557.26      765.31     21.23 o 
  -7   1   6        5.04       -1.57      7.06 o 
  -6   1   6     1563.18     1813.52     30.50 o 
  -5   1   6       49.67       43.81      2.75 o 
  -4   1   6     4333.68     7690.22     54.98 o 
  -3   1   6      186.49      279.91      7.31 o 
  -2   1   6       17.66       18.26      1.37 o 
  -1   1   6     7907.22     6955.70     43.61 o 
   0   1   6       44.76       31.46      1.38 o 
   1   1   6     6108.81     5511.04     37.94 o 
   2   1   6      272.70      150.30      4.16 o 
   3   1   6     1100.38      781.38     14.83 o 
   4   1   6      246.43      335.08      9.68 o 
   5   1   6       21.74       12.17      2.36 o 
   6   1   6        0.47       12.75      2.55 o 
   7   1   6      142.66      118.68     17.61 o 
   8   1   6      268.35      205.50      4.80 o 
   9   1   6       47.31       33.43      2.64 o 
  10   1   6       44.07       37.53      3.44 o 
  11   1   6      222.65      178.18      7.59 o 
 -12   2   6       89.97       74.92      4.72 o 
 -11   2   6      104.09       86.52      5.51 o 
 -10   2   6      100.35       94.17      5.11 o 
  -9   2   6      972.32     1045.31     30.19 o 
  -8   2   6     1248.38     1546.91     33.98 o 
  -7   2   6      519.93      599.29     18.05 o 
  -6   2   6      184.17      162.76      5.12 o 
  -5   2   6      460.81      768.08     18.07 o 
  -4   2   6      203.97      201.52      6.12 o 
  -3   2   6      507.33      564.81     12.57 o 
  -2   2   6     5670.38     6561.22     45.55 o 
  -1   2   6     7893.77     6945.09     45.78 o 
   0   2   6     3040.24     1956.88     20.70 o 
   1   2   6        6.16        5.30      1.18 o 
   2   2   6      471.86      550.29     11.77 o 
   3   2   6     1456.96     1086.27     18.23 o 
   4   2   6     1039.78     1016.44     19.96 o 
   5   2   6      276.69      259.34      7.90 o 
   6   2   6     3674.38     3245.07     45.25 o 
   7   2   6     1039.35      964.91     26.65 o 
   8   2   6      496.68      446.18     13.87 o 
   9   2   6       37.47       34.36      4.52 o 
  10   2   6        0.16       -1.37      6.67 o 
  11   2   6        1.55        2.55      2.94 o 
 -12   3   6      130.41       99.81      4.92 o 
 -11   3   6       89.20       80.60      5.11 o 
 -10   3   6      234.72      207.97      7.10 o 
  -9   3   6        7.15        5.30      8.24 o 
  -8   3   6     1343.25     1477.54     35.24 o 
  -7   3   6      812.36     1021.66     26.73 o 
  -6   3   6      416.74      535.87     15.45 o 
  -5   3   6      424.89      568.73     16.65 o 
  -4   3   6      677.37      760.29     17.38 o 
  -3   3   6      253.66      163.89      4.94 o 
  -2   3   6     4066.47     3401.68     33.15 o 
  -1   3   6      257.03      154.23      4.75 o 
   0   3   6    12833.38    12315.38     73.32 o 
   1   3   6     1271.34     1115.14     17.18 o 
   2   3   6     3662.18     2946.80     31.54 o 
   3   3   6      935.76      818.72     17.11 o 
   4   3   6    12064.31    13148.14     91.39 o 
   5   3   6     2658.59     2822.50     39.08 o 
   6   3   6       22.13       18.26      2.94 o 
   7   3   6     1001.92      932.87     26.02 o 
   8   3   6      587.51      566.40     17.27 o 
   9   3   6      208.78      194.65      6.70 o 
  10   3   6        1.41       -6.48      6.48 o 
  11   3   6       15.77       17.67      3.34 o 
 -11   4   6      112.89      120.19      5.31 o 
 -10   4   6       18.62       14.92      4.12 o 
  -9   4   6      527.58      542.74     15.86 o 
  -8   4   6     1474.16     1694.82     38.55 o 
  -7   4   6      942.26     1139.60     28.99 o 
  -6   4   6       16.29       31.99      3.34 o 
  -5   4   6      224.33      291.49      8.68 o 
  -4   4   6     1452.47     1352.96     24.99 o 
  -3   4   6        1.31       -0.39      4.91 o 
  -2   4   6       48.77       45.19      2.55 o 
  -1   4   6       13.07       11.58      1.77 o 
   0   4   6      999.85      724.79     14.95 o 
   1   4   6      871.04      741.09     15.69 o 
   2   4   6        0.39        3.92      4.71 o 
   3   4   6       11.42       20.61      2.36 o 
   4   4   6     1455.67     1261.11     25.15 o 
   5   4   6     1847.50     1862.08     33.25 o 
   6   4   6      842.68      730.75     19.76 o 
   7   4   6        1.76       11.97      2.75 o 
   8   4   6      195.39      194.20      6.70 o 
   9   4   6       58.28       65.02      4.32 o 
  10   4   6        3.33       13.54      3.53 o 
  11   4   6       17.17       24.34      2.75 o 
 -11   5   6       57.75       50.30      4.13 o 
 -10   5   6      169.44      184.30      6.89 o 
  -9   5   6      157.24      211.39      7.28 o 
  -8   5   6      235.25      237.52      8.28 o 
  -7   5   6        0.50       -0.78      8.63 o 
  -6   5   6       67.73       72.90      4.52 o 
  -5   5   6      249.38      279.93      9.07 o 
  -4   5   6       50.08       79.75      3.93 o 
  -3   5   6      154.03      169.57      4.73 o 
  -2   5   6     1513.06     1080.54     21.99 o 
  -1   5   6      326.30      190.76      6.33 o 
   0   5   6     1466.17     1377.36     23.62 o 
   1   5   6      198.20      109.45      3.75 o 
   2   5   6      876.16      627.70     16.83 o 
   3   5   6      858.22      660.18     18.41 o 
   4   5   6       66.08       50.50      3.73 o 
   5   5   6      397.19      365.41     11.08 o 
   6   5   6       24.89       29.05      3.53 o 
   7   5   6      330.00      279.43      8.29 o 
   8   5   6       43.42       40.06      4.52 o 
   9   5   6        1.39        6.08      3.34 o 
  10   5   6       13.87       15.31      3.14 o 
 -11   6   6       34.43       21.60      3.73 o 
 -10   6   6       13.20       14.92      3.93 o 
  -1   6   6     1318.26     1129.70     24.46 o 
   0   6   6     2170.72     1888.20     32.13 o 
   1   6   6       21.01       40.24      3.34 o 
   2   6   6      645.32      676.35     19.51 o 
   3   6   6        0.95       -6.28      6.28 o 
   4   6   6      145.15      163.35      5.71 o 
   5   6   6      464.31      411.53     11.88 o 
   6   6   6     1660.61     1629.22     37.87 o 
   7   6   6      379.16      372.00     10.87 o 
   8   6   6       43.18       52.83      5.11 o 
   9   6   6      129.39      133.20      6.10 o 
  10   6   6       43.94       33.98      3.93 o 
 -10   7   6        0.12        3.53      3.53 o 
  -9   7   6        7.52       10.79      4.12 o 
  -8   7   6      171.37      181.92      7.28 o 
  -7   7   6       71.18       64.45      6.29 o 
  -6   7   6        4.22        1.57      9.22 o 
  -5   7   6        2.50        8.44      4.12 o 
  -4   7   6        3.40       -0.59      7.85 o 
  -3   7   6      584.46      589.38     17.28 o 
  -2   7   6       13.46       10.99      3.53 o 
  -1   7   6      192.83      194.46      6.11 o 
   0   7   6      251.08      213.25      6.71 o 
   1   7   6        0.13        6.87      6.87 o 
   2   7   6      582.59      407.51     12.71 o 
   3   7   6        0.09        0.59      6.48 o 
   4   7   6      472.21      485.24     14.46 o 
   5   7   6     1784.26     1746.32     38.36 o 
   6   7   6       36.84       29.06      5.11 o 
   7   7   6        7.92        4.91      8.63 o 
   8   7   6       15.60       16.88      3.73 o 
   9   7   6       13.07       10.21      3.34 o 
  -9   8   6       33.01       44.58      4.12 o 
  -8   8   6        0.76       -2.35      8.24 o 
  -7   8   6        1.36       11.77      4.12 o 
  -6   8   6       93.85      114.41      5.90 o 
  -5   8   6       70.60       70.15      5.89 o 
  -4   8   6        5.73       13.93      4.32 o 
  -3   8   6      661.09      663.10     20.67 o 
  -2   8   6      435.00      357.04     10.29 o 
  -1   8   6      463.08      414.30     13.47 o 
   0   8   6      301.29      243.40      7.30 o 
   1   8   6     1497.50     1200.90     31.11 o 
   2   8   6        7.48        4.91      7.65 o 
   3   8   6      167.08      144.69      6.50 o 
   4   8   6       55.54       32.61      4.52 o 
   5   8   6       27.71       40.05      4.52 o 
   6   8   6       65.71       58.94      4.91 o 
   7   8   6      200.38      190.52      6.90 o 
   8   8   6       11.79        8.24      3.53 o 
   9   8   6       64.77       67.42      4.32 o 
  -8   9   6       55.94       81.14      5.11 o 
  -7   9   6       11.62       13.74      4.12 o 
  -6   9   6        8.46        3.34      9.22 o 
  -5   9   6      190.33      208.96      7.88 o 
  -4   9   6       65.54       92.73      5.89 o 
  -3   9   6       73.17       51.68      5.31 o 
  -2   9   6      372.12      345.66     10.47 o 
  -1   9   6      449.03      382.20     11.28 o 
   0   9   6       32.71       22.97      4.52 o 
   1   9   6      200.20      188.31      7.49 o 
   2   9   6       73.53       63.27      5.31 o 
   3   9   6        1.30       -8.24      8.24 o 
   4   9   6       31.76       25.52      4.32 o 
   5   9   6        0.89        2.75      3.53 o 
   6   9   6       64.79       71.13      4.91 o 
   7   9   6       18.50       15.70      3.53 o 
   8   9   6        0.64       -5.49      6.28 o 
  -7  10   6        0.94       -2.94      7.06 o 
  -6  10   6       41.51       38.30      4.71 o 
  -5  10   6       40.49       54.00      4.91 o 
  -4  10   6      278.78      310.38      9.27 o 
  -3  10   6       43.47       50.27      4.91 o 
  -2  10   6        0.04        7.06      8.63 o 
  -1  10   6       11.46       -5.10      9.42 o 
   0  10   6      105.21       98.70      5.90 o 
   1  10   6      176.74      139.40      6.50 o 
   2  10   6       35.27       36.72      4.32 o 
   3  10   6       89.13       72.14      5.50 o 
   4  10   6       15.52       19.04      4.51 o 
   5  10   6        9.65       12.95      3.34 o 
   6  10   6       27.96       28.67      3.73 o 
   7  10   6       20.52       16.29      3.14 o 
  -6  11   6       26.16       21.01      3.93 o 
  -5  11   6      145.29      151.41      5.71 o 
  -4  11   6       36.41       43.01      4.52 o 
  -3  11   6       50.07       50.28      5.11 o 
  -2  11   6      163.17      149.43      6.69 o 
  -1  11   6        4.89        5.49      3.73 o 
   0  11   6        4.59        4.32      3.73 o 
   1  11   6       38.81       46.15      4.91 o 
   2  11   6        9.50        4.12      6.87 o 
   3  11   6       42.42       39.08      4.32 o 
   4  11   6       21.85       26.31      3.73 o 
   5  11   6        3.35       -4.71      5.49 o 
  -3  12   6        2.81       -4.12      6.48 o 
  -2  12   6        6.77        0.39      6.67 o 
  -1  12   6       43.67       44.39      3.93 o 
   0  12   6        1.53        1.77      6.08 o 
   1  12   6        5.43        3.34      5.89 o 
   2  12   6        1.13       -2.35      5.89 o 
   3  12   6        5.09        4.91      5.89 o 
 -12   1   7       32.48       31.81      3.93 o 
 -11   1   7      329.92      316.87     10.07 o 
 -10   1   7      302.31      243.96      8.09 o 
  -9   1   7      148.26      203.87      7.48 o 
  -8   1   7      505.09      540.71     16.25 o 
  -7   1   7     1337.21     1628.83     31.88 o 
  -6   1   7     1547.75     1911.34     31.29 o 
  -5   1   7      510.11      678.12     16.90 o 
  -4   1   7     1981.84     2626.87     30.28 o 
  -3   1   7      868.84     1203.05     17.77 o 
  -2   1   7      132.34      117.35      3.55 o 
  -1   1   7     2562.65     2135.46     21.47 o 
   0   1   7      407.69      200.70      5.79 o 
   1   1   7     7948.64     6168.05     43.31 o 
   2   1   7     2296.88     1645.50     20.75 o 
   3   1   7     1019.07     1128.42     18.41 o 
   4   1   7      286.24      341.08     10.08 o 
   5   1   7     3758.76     3772.93     44.57 o 
   6   1   7     2030.21     1765.75     32.76 o 
   7   1   7      299.34      261.94      5.86 o 
   8   1   7        0.83        8.18      3.18 o 
   9   1   7       48.49       49.31      3.19 o 
  10   1   7       27.21       28.67      2.54 o 
  11   1   7        0.62       -0.77      6.77 o 
 -12   2   7       94.22       79.65      5.51 o 
 -11   2   7       30.50       36.91      4.32 o 
 -10   2   7      120.61      140.04      5.90 o 
  -9   2   7      229.69      224.69      7.49 o 
  -8   2   7       20.51       52.02      4.71 o 
  -7   2   7     1776.59     2163.23     38.25 o 
  -6   2   7     1831.46     2401.74     36.36 o 
  -5   2   7      116.20      164.71      5.12 o 
  -4   2   7     1185.63     1594.52     23.91 o 
  -3   2   7     2424.57     3048.33     31.20 o 
  -2   2   7     4232.26     3868.66     34.02 o 
  -1   2   7     1029.57      675.69     12.43 o 
   0   2   7      629.32      350.67      8.84 o 
   1   2   7     2000.12     1217.72     17.23 o 
   2   2   7     1347.81     1075.95     17.20 o 
   3   2   7      978.59      769.65     16.14 o 
   4   2   7     2067.53     1973.98     29.32 o 
   5   2   7     3980.05     3663.27     44.67 o 
   6   2   7      238.29      190.91      5.52 o 
   7   2   7       27.61       22.38      3.34 o 
   8   2   7       11.17       29.44      3.73 o 
   9   2   7      103.07       92.01      5.11 o 
  10   2   7       26.52       27.88      3.34 o 
  11   2   7       32.28       43.40      3.73 o 
 -12   3   7        9.91        2.16      5.89 o 
 -11   3   7       26.19       28.86      3.93 o 
 -10   3   7       26.89       28.07      4.12 o 
  -9   3   7      121.29      128.23      6.10 o 
  -8   3   7      156.12      217.68      7.09 o 
  -7   3   7      277.78      353.83     10.06 o 
  -6   3   7       31.80       32.01      3.73 o 
  -5   3   7       67.39      147.79      4.72 o 
  -4   3   7     1333.06     1512.67     24.76 o 
  -3   3   7      137.80      229.10      6.50 o 
  -2   3   7     4017.28     3746.53     35.79 o 
  -1   3   7      212.57      310.42      9.29 o 
   0   3   7       59.28       78.05      2.36 o 
   1   3   7     7066.37     5919.14     47.07 o 
   2   3   7       47.45       24.76      1.96 o 
   3   3   7      323.20      269.96      8.31 o 
   4   3   7     1970.45     1863.83     29.80 o 
   5   3   7      327.59      279.49      8.50 o 
   6   3   7      314.19      303.17      8.89 o 
   7   3   7       54.62       55.79      4.13 o 
   8   3   7      234.96      234.96      7.49 o 
   9   3   7      104.46       85.33      5.11 o 
  10   3   7      145.86      162.37      6.10 o 
  11   3   7        0.23        0.78      5.69 o 
 -11   4   7        3.64       -7.26      7.26 o 
 -10   4   7      305.08      323.18      9.48 o 
  -9   4   7       35.14       41.23      5.30 o 
  -8   4   7        0.54       20.01      4.51 o 
  -7   4   7      240.80      296.93      8.68 o 
  -6   4   7      103.01      120.35      5.31 o 
  -5   4   7      161.92      205.20      5.91 o 
  -4   4   7      800.16      814.36     19.40 o 
  -3   4   7       88.33       79.45      3.34 o 
  -2   4   7        3.46       -3.92      3.92 o 
  -1   4   7     1762.71     1400.58     22.04 o 
   0   4   7     1346.74     1115.39     19.76 o 
   1   4   7      375.79      293.85      8.13 o 
   2   4   7    11450.72     9790.47     73.93 o 
   3   4   7      970.14      873.04     19.89 o 
   4   4   7       47.71       44.59      3.34 o 
   5   4   7       40.33       43.40      3.34 o 
   6   4   7       87.04      106.54      4.52 o 
   7   4   7       22.62       22.38      3.53 o 
   8   4   7        0.84       -8.24      8.24 o 
   9   4   7      245.13      261.84      7.69 o 
  10   4   7        7.08        3.92      6.28 o 
  11   4   7       42.19       38.11      3.34 o 
 -11   5   7       38.78       27.10      3.54 o 
 -10   5   7       13.19       13.94      4.32 o 
  -9   5   7        0.44        1.37      7.85 o 
  -8   5   7       16.72       11.97      4.51 o 
  -7   5   7       35.57       42.41      4.32 o 
  -6   5   7      202.28      213.18      6.50 o 
  -5   5   7      170.66      253.45      7.48 o 
  -4   5   7      484.21      478.61     14.68 o 
  -3   5   7      353.35      304.89      9.10 o 
  -2   5   7      328.81      317.28      9.49 o 
  -1   5   7        1.14        2.35      5.10 o 
   0   5   7     3679.47     2868.35     36.35 o 
   1   5   7     2651.35     2232.58     32.16 o 
   2   5   7       11.86        2.55      3.93 o 
   3   5   7      412.69      317.89      9.31 o 
   4   5   7       15.17       31.99      3.34 o 
   5   5   7      661.40      564.03     17.30 o 
   6   5   7      237.35      214.69      7.10 o 
   7   5   7       24.90       27.29      3.73 o 
   8   5   7      798.82      795.06     23.51 o 
   9   5   7        0.49       -2.55      3.34 o 
  10   5   7       30.00       27.49      3.53 o 
 -10   6   7        2.59        4.32      7.06 o 
  -1   6   7      870.84      746.76     20.61 o 
   0   6   7     1296.16     1138.55     24.84 o 
   1   6   7      431.76      381.99     11.69 o 
   2   6   7      953.65      887.57     23.64 o 
   3   6   7      510.29      430.60     12.50 o 
   4   6   7      545.79      505.95     14.88 o 
   5   6   7      504.84      451.66     12.88 o 
   6   6   7      258.46      219.69      7.69 o 
   7   6   7     1192.69     1181.89     32.12 o 
   8   6   7       47.84       62.26      4.91 o 
   9   6   7       76.92       85.10      4.72 o 
  10   6   7        2.43       -1.96      5.30 o 
 -10   7   7       89.96       76.30      4.72 o 
  -9   7   7      152.00      173.03      6.50 o 
  -8   7   7      197.20      230.48      7.88 o 
  -7   7   7      602.23      658.26     19.45 o 
  -6   7   7      237.93      212.30      7.88 o 
  -5   7   7      241.93      277.78      8.48 o 
  -4   7   7        9.96        6.08      3.34 o 
  -3   7   7      143.55      148.97      5.71 o 
  -2   7   7      257.58      229.43      6.51 o 
  -1   7   7       41.52       32.40      4.12 o 
   0   7   7       17.65       14.33      3.53 o 
   1   7   7      549.78      478.71     14.29 o 
   2   7   7     3294.06     3007.54     46.64 o 
   3   7   7       16.25       16.29      4.51 o 
   4   7   7     2395.28     2183.50     42.30 o 
   5   7   7      339.35      284.22      8.89 o 
   6   7   7      373.44      375.32     11.86 o 
   7   7   7       99.23       83.56      4.92 o 
   8   7   7       91.41       88.07      5.50 o 
   9   7   7      104.44       92.45      4.52 o 
  -9   8   7      192.68      186.27      6.31 o 
  -8   8   7        3.69        6.28      8.63 o 
  -7   8   7       97.60      111.47      6.09 o 
  -6   8   7       61.51       83.49      6.68 o 
  -5   8   7        4.24       -5.89      9.62 o 
  -4   8   7      144.27      132.43      6.69 o 
  -3   8   7      134.11      137.71      6.49 o 
  -2   8   7      156.04      144.08      6.30 o 
  -1   8   7       32.55       38.68      4.12 o 
   0   8   7        1.33       -7.46      7.46 o 
   1   8   7       46.12       33.58      4.71 o 
   2   8   7      238.77      210.74      7.10 o 
   3   8   7     2627.19     2350.55     44.93 o 
   4   8   7      316.95      300.08      9.67 o 
   5   8   7      431.02      421.05     12.66 o 
   6   8   7       26.64       18.06      4.12 o 
   7   8   7        0.31        0.00      6.67 o 
   8   8   7        4.85        2.35      6.87 o 
  -8   9   7        6.28       10.99      3.53 o 
  -7   9   7       76.90       81.76      5.70 o 
  -6   9   7        7.03       -0.59      9.22 o 
  -5   9   7      305.65      332.42     10.07 o 
  -4   9   7      170.01      174.03      7.48 o 
  -3   9   7       10.08        5.30      9.03 o 
  -2   9   7       49.31       62.06      5.30 o 
  -1   9   7      249.14      271.50      8.28 o 
   0   9   7      573.58      513.66     15.87 o 
   1   9   7      314.37      268.88      8.29 o 
   2   9   7       18.82       18.65      4.51 o 
   3   9   7       26.37       -4.52     10.40 o 
   4   9   7       23.42       18.65      3.53 o 
   5   9   7       36.77       34.95      4.12 o 
   6   9   7        8.33        5.89      3.53 o 
   7   9   7       88.99      100.08      4.72 o 
   8   9   7       28.38       21.80      3.34 o 
  -7  10   7       59.97       53.45      4.52 o 
  -6  10   7      109.48      103.26      5.70 o 
  -5  10   7       30.19       32.00      4.71 o 
  -4  10   7       36.12       46.93      5.30 o 
  -3  10   7       66.75       57.76      5.50 o 
  -2  10   7       93.62      112.05      5.70 o 
  -1  10   7      156.77      159.62      6.50 o 
   0  10   7       64.29       56.78      5.11 o 
   1  10   7      159.48      110.62      5.71 o 
   2  10   7      173.01      180.55      6.89 o 
   3  10   7       81.78       96.50      5.31 o 
   4  10   7       58.07       48.52      4.32 o 
   5  10   7       12.39        7.07      3.73 o 
   6  10   7       47.85       34.18      3.54 o 
  -5  11   7       21.91       21.20      3.73 o 
  -4  11   7        1.14       10.01      3.53 o 
  -3  11   7        0.45        2.75      6.67 o 
  -2  11   7       14.87       13.94      4.12 o 
  -1  11   7        0.09       -7.85      7.85 o 
   0  11   7      123.76      124.92      6.10 o 
   1  11   7        0.75       -2.94      7.65 o 
   2  11   7       18.53       21.20      3.93 o 
   3  11   7        1.86       -7.65      7.65 o 
   4  11   7       12.19        7.26      3.14 o 
   5  11   7        0.21        1.77      5.10 o 
  -3  12   7       42.69       36.34      3.93 o 
  -2  12   7       21.99       18.26      3.93 o 
  -1  12   7       23.81       28.66      3.73 o 
   0  12   7        0.17        4.12      6.28 o 
   1  12   7        9.50        6.87      3.14 o 
   2  12   7        0.93       -6.28      6.28 o 
 -12   0   8       55.45       44.21      3.93 o 
 -11   0   8      537.35      526.72     16.27 o 
 -10   0   8        6.25       11.77      3.73 o 
  -9   0   8     1580.19     1625.75     37.40 o 
  -8   0   8     3432.89     4226.57     58.20 o 
  -7   0   8      110.40       96.77      4.52 o 
  -6   0   8     2906.05     3562.10     44.31 o 
  -5   0   8       12.54       24.93      2.36 o 
  -4   0   8     6907.23     8665.19     62.91 o 
  -3   0   8     2922.18     4075.49     36.21 o 
  -2   0   8      200.89      263.70      7.91 o 
  -1   0   8     5013.40     4475.10     34.89 o 
   0   0   8      587.45      438.88      9.64 o 
   1   0   8    13727.11    13328.12     75.47 o 
   2   0   8      388.00      358.99      9.74 o 
   3   0   8     8936.99    10007.27     68.22 o 
   4   0   8    10360.49    11780.64     82.41 o 
   5   0   8        7.29       26.10      2.75 o 
   6   0   8      552.70      578.17     16.08 o 
   7   0   8     1994.03     1593.56     34.68 o 
   8   0   8     1388.88     1045.12     29.42 o 
   9   0   8      521.31      398.98     12.69 o 
  10   0   8       73.61       55.42      4.52 o 
  11   0   8       18.31       17.67      3.34 o 
 -12   1   8      567.31      534.80     16.11 o 
 -11   1   8       69.53       58.36      4.32 o 
 -10   1   8       98.32       86.11      5.90 o 
  -9   1   8      920.37     1077.83     30.96 o 
  -8   1   8       41.17       60.48      4.71 o 
  -7   1   8     1865.04     2495.54     40.97 o 
  -6   1   8      606.30      718.93     19.89 o 
  -5   1   8      231.86      419.20     11.64 o 
  -4   1   8     3324.51     4529.86     42.58 o 
  -3   1   8      974.11     1378.92     20.03 o 
  -2   1   8      138.68      195.81      6.11 o 
  -1   1   8      188.27      142.50      4.15 o 
   0   1   8     6653.73     5226.37     39.46 o 
   1   1   8      756.52      625.18     12.10 o 
   2   1   8     4085.23     4091.01     36.48 o 
   3   1   8       17.27       18.85      1.77 o 
   4   1   8     3145.70     3136.54     37.24 o 
   5   1   8      525.78      516.40     14.30 o 
   6   1   8      211.89      162.81      5.12 o 
   7   1   8      641.58      546.61     31.30 o 
   8   1   8      844.39      611.52     47.27 o 
   9   1   8       22.78       14.43      2.64 o 
  10   1   8       56.19       54.59      4.52 o 
  11   1   8       14.12       12.02      2.36 o 
 -12   2   8      179.97      204.19      6.50 o 
 -11   2   8      109.98       95.97      5.31 o 
 -10   2   8      231.15      206.18      7.29 o 
  -9   2   8      255.47      266.60      8.28 o 
  -8   2   8      295.29      362.17     11.25 o 
  -7   2   8      738.89      909.87     25.10 o 
  -6   2   8       53.95       69.35      3.54 o 
  -5   2   8     1644.41     2397.83     33.45 o 
  -4   2   8       78.71       39.52      2.75 o 
  -3   2   8      924.35     1220.04     19.96 o 
  -2   2   8      926.56      656.45     13.55 o 
  -1   2   8       57.65       75.30      2.56 o 
   0   2   8      295.54      332.10      9.12 o 
   1   2   8      264.67      190.84      5.54 o 
   2   2   8      611.87      554.29     12.99 o 
   3   2   8     3402.44     2635.41     32.09 o 
   4   2   8     1824.59     1900.84     29.52 o 
   5   2   8     2506.21     2369.11     36.25 o 
   6   2   8       56.82       79.76      4.13 o 
   7   2   8       18.13       29.25      3.34 o 
   8   2   8        0.43        8.24      2.94 o 
   9   2   8       74.75       94.52      5.11 o 
  10   2   8       94.06      103.80      5.70 o 
  11   2   8        0.18       -2.75      2.75 o 
 -12   3   8       43.82       27.50      3.54 o 
 -11   3   8      200.86      232.73      7.69 o 
 -10   3   8      247.86      285.32      9.07 o 
  -9   3   8      115.69      118.58      6.10 o 
  -8   3   8     1420.83     1551.63     36.09 o 
  -7   3   8       16.54       22.38      3.73 o 
  -6   3   8      236.11      265.46      8.09 o 
  -5   3   8      439.10      486.25     13.88 o 
  -4   3   8      960.03     1081.38     21.50 o 
  -3   3   8      146.97      243.71      6.90 o 
  -2   3   8      900.47      795.44     16.11 o 
  -1   3   8       59.32       80.20      2.75 o 
   0   3   8     1891.84     1568.24     21.79 o 
   1   3   8     2892.97     2369.20     28.50 o 
   2   3   8       83.67       89.88      3.15 o 
   3   3   8        1.30        3.34      4.12 o 
   4   3   8     7427.97     7549.80     66.90 o 
   5   3   8      652.40      625.92     16.52 o 
   6   3   8       17.24       14.13      3.14 o 
   7   3   8        3.15        2.16      7.06 o 
   8   3   8        3.02        6.08      7.46 o 
   9   3   8       53.83       40.66      4.32 o 
  10   3   8        3.91        3.53      6.48 o 
  11   3   8       24.67       30.24      3.14 o 
 -11   4   8        0.18       -0.59      6.08 o 
 -10   4   8      152.71      179.11      6.69 o 
  -9   4   8      146.81      135.78      6.69 o 
  -8   4   8      286.80      360.88     10.46 o 
  -7   4   8      253.09      312.38     10.25 o 
  -6   4   8        1.37       11.38      3.53 o 
  -5   4   8        5.46        6.67      3.14 o 
  -4   4   8      387.57      388.70     10.69 o 
  -3   4   8      243.87      179.46      5.92 o 
  -2   4   8      110.95      101.94      3.54 o 
  -1   4   8       20.39       23.56      2.36 o 
   0   4   8     3898.28     3146.65     35.70 o 
   1   4   8      494.63      421.69     11.13 o 
   2   4   8     3968.74     3661.75     41.33 o 
   3   4   8     1923.31     1607.39     27.89 o 
   4   4   8        0.45       -3.92      4.91 o 
   5   4   8       35.59       31.42      2.95 o 
   6   4   8       47.28       28.09      3.93 o 
   7   4   8        8.23       12.36      3.73 o 
   8   4   8      428.85      379.48     10.49 o 
   9   4   8       45.59       47.53      4.12 o 
  10   4   8       44.33       61.48      4.32 o 
 -11   5   8        1.64        5.10      5.89 o 
 -10   5   8        9.88        1.18      7.07 o 
  -9   5   8       41.78       44.97      4.91 o 
  -8   5   8      219.63      243.16      8.28 o 
  -7   5   8      187.40      203.04      7.29 o 
  -6   5   8      968.20     1198.59     30.40 o 
  -5   5   8     1050.78     1221.82     28.27 o 
  -4   5   8       24.82       38.09      3.73 o 
  -3   5   8      374.34      228.39      7.12 o 
  -2   5   8        0.56        3.53      4.32 o 
  -1   5   8      247.24      264.53      7.90 o 
   0   5   8     2090.09     1832.64     29.27 o 
   1   5   8       18.40       17.47      2.55 o 
   2   5   8        0.17        5.49      2.35 o 
   3   5   8       26.38       24.54      2.55 o 
   4   5   8      558.92      402.45     11.71 o 
   5   5   8      153.66      142.70      5.90 o 
   6   5   8       33.16       27.49      3.53 o 
   7   5   8      334.42      307.10      9.28 o 
   8   5   8       63.98       70.73      5.11 o 
   9   5   8      141.05      164.12      6.30 o 
  10   5   8       83.37       90.43      4.72 o 
 -10   6   8        2.47        2.55      7.46 o 
  -1   6   8       22.68       19.63      3.14 o 
   0   6   8      816.32      866.50     22.58 o 
   1   6   8        0.35        4.32      5.89 o 
   2   6   8     3268.73     3048.78     44.45 o 
   3   6   8     1987.86     1652.07     33.70 o 
   4   6   8      931.63      911.98     26.39 o 
   5   6   8       50.74       46.35      5.11 o 
   6   6   8      393.33      393.06     11.47 o 
   7   6   8      198.00      193.23      6.89 o 
   8   6   8        1.66       -1.96      6.87 o 
   9   6   8        0.56        1.18      6.67 o 
  10   6   8        2.03        0.39      5.30 o 
 -10   7   8        0.04        2.16      6.28 o 
  -9   7   8       63.56       69.16      5.11 o 
  -8   7   8       33.13       27.29      4.91 o 
  -7   7   8        5.70        9.22     10.01 o 
  -6   7   8       73.98      105.52      5.89 o 
  -5   7   8        0.97        2.94      8.63 o 
  -4   7   8       54.20       62.66      5.50 o 
  -3   7   8      143.94      135.39      5.71 o 
  -2   7   8      129.74      122.37      5.51 o 
  -1   7   8     1144.86      903.27     25.11 o 
   0   7   8       77.42       72.13      4.72 o 
   1   7   8      855.20      837.82     24.16 o 
   2   7   8     1083.34      937.82     26.67 o 
   3   7   8       29.23       34.95      4.71 o 
   4   7   8      215.61      205.13      7.09 o 
   5   7   8      543.95      508.01     15.66 o 
   6   7   8      166.73      167.52      6.69 o 
   7   7   8       15.83       17.86      4.12 o 
   8   7   8       25.48       21.40      4.12 o 
   9   7   8        5.38       10.60      2.94 o 
  -9   8   8       45.05       63.25      4.71 o 
  -8   8   8      155.89      176.20      6.89 o 
  -7   8   8        2.59       20.60      3.92 o 
  -6   8   8     1011.92     1190.06     32.61 o 
  -5   8   8       50.60       60.49      5.89 o 
  -4   8   8      353.55      377.35     12.64 o 
  -3   8   8      464.90      509.46     15.25 o 
  -2   8   8      179.46      149.46      6.30 o 
  -1   8   8        3.30        8.24      4.12 o 
   0   8   8       18.04       17.27      4.91 o 
   1   8   8      279.23      279.97      9.08 o 
   2   8   8      126.11      141.43      6.49 o 
   3   8   8      526.08      552.65     17.84 o 
   4   8   8       77.49       85.68      5.31 o 
   5   8   8        0.32       -8.04      8.04 o 
   6   8   8      128.59      124.72      6.10 o 
   7   8   8       22.18       28.07      4.12 o 
   8   8   8      114.84      102.31      5.12 o 
  -8   9   8        0.12       -2.16      6.87 o 
  -7   9   8      132.33      148.76      6.49 o 
  -6   9   8       23.31       36.51      5.10 o 
  -5   9   8      285.36      333.48     10.66 o 
  -4   9   8      299.43      362.56     10.26 o 
  -3   9   8       17.47        6.67      4.51 o 
  -2   9   8      375.66      334.02      9.88 o 
  -1   9   8       18.39       16.49      4.51 o 
   0   9   8        1.89        6.67      8.24 o 
   1   9   8       99.69       91.02      5.90 o 
   2   9   8       16.63       25.32      4.51 o 
   3   9   8       51.39       69.14      5.11 o 
   4   9   8       83.74       71.54      4.91 o 
   5   9   8       11.92        3.93      8.44 o 
   6   9   8       88.26       78.04      4.52 o 
   7   9   8      204.34      168.96      5.91 o 
  -7  10   8       46.98       46.17      4.32 o 
  -6  10   8       36.80       36.53      4.52 o 
  -5  10   8       57.35       61.10      5.11 o 
  -4  10   8        3.27       -2.55      9.62 o 
  -3  10   8       15.60       16.88      4.71 o 
  -2  10   8       56.89       50.88      4.91 o 
  -1  10   8       83.11       88.44      5.70 o 
   0  10   8       69.19       45.98      5.70 o 
   1  10   8      285.86      317.89      9.87 o 
   2  10   8        7.15        6.87      4.12 o 
   3  10   8      127.70      130.23      5.90 o 
   4  10   8        3.45        7.65      3.53 o 
   5  10   8       25.24       20.03      4.12 o 
   6  10   8        0.13        3.73      5.69 o 
  -5  11   8       40.27       30.44      4.12 o 
  -4  11   8        0.22        2.35      7.06 o 
  -3  11   8       29.00       33.38      4.71 o 
  -2  11   8        8.29       13.54      3.93 o 
  -1  11   8       54.34       43.61      4.71 o 
   0  11   8       69.04       70.54      5.31 o 
   1  11   8       34.57       34.17      4.52 o 
   2  11   8       18.89        3.14      8.05 o 
   3  11   8      139.55      149.00      5.90 o 
   4  11   8       81.67       77.66      4.13 o 
  -2  12   8        0.09        5.69      6.48 o 
  -1  12   8        0.73        7.46      3.14 o 
   0  12   8       13.36       -4.32      6.28 o 
   1  12   8       49.06       48.72      3.73 o 
   2  12   8        0.42       -4.12      5.49 o 
 -12   1   9      107.16      112.53      5.31 o 
 -11   1   9       71.79       74.28      4.72 o 
 -10   1   9       86.36      116.95      5.70 o 
  -9   1   9      683.35      746.54     22.66 o 
  -8   1   9      273.44      349.39     10.46 o 
  -7   1   9     1004.65     1194.85     28.64 o 
  -6   1   9      304.66      397.69     12.05 o 
  -5   1   9        7.17        5.69      1.96 o 
  -4   1   9      558.58      936.58     18.92 o 
  -3   1   9      607.90      630.59     14.19 o 
  -2   1   9     7974.69     8115.34     56.34 o 
  -1   1   9     6551.58     5249.44     41.54 o 
   0   1   9      101.89       84.68      2.56 o 
   1   1   9       58.80       77.07      2.75 o 
   2   1   9      450.01      366.19      9.35 o 
   3   1   9     3303.11     2823.28     33.50 o 
   4   1   9      158.75      151.29      4.53 o 
   5   1   9     1417.86     1417.51     27.73 o 
   6   1   9      155.70      138.59      5.32 o 
   7   1   9       99.06       71.60      7.18 o 
   8   1   9       46.51       58.37      3.73 o 
   9   1   9      100.13      112.87      9.04 o 
  10   1   9       74.37       83.49      9.53 o 
  11   1   9       88.52       64.06      3.64 o 
 -12   2   9       12.96        8.44      3.14 o 
 -11   2   9       85.56       98.29      5.11 o 
 -10   2   9      142.65      173.35      6.49 o 
  -9   2   9      519.94      627.87     18.83 o 
  -8   2   9        3.63        5.69      7.06 o 
  -7   2   9       33.01       29.65      3.73 o 
  -6   2   9      186.50      262.24      7.88 o 
  -5   2   9      712.66      911.28     20.75 o 
  -4   2   9     1974.68     2947.85     35.45 o 
  -3   2   9      498.87      372.95      9.95 o 
  -2   2   9     2624.06     2381.71     27.94 o 
  -1   2   9       27.21       30.83      1.77 o 
   0   2   9      116.67       89.42      2.76 o 
   1   2   9      478.71      514.98     12.55 o 
   2   2   9     5784.06     5042.43     45.36 o 
   3   2   9      510.34      563.94     15.11 o 
   4   2   9     1300.13     1238.61     24.27 o 
   5   2   9      267.90      248.70      7.30 o 
   6   2   9      288.05      247.92      7.30 o 
   7   2   9        8.04        4.91      5.49 o 
   8   2   9       17.53       26.89      3.73 o 
   9   2   9       59.07       47.34      4.32 o 
  10   2   9       18.34       20.81      3.53 o 
  11   2   9       22.52       32.79      3.73 o 
 -12   3   9        7.71        1.77      5.89 o 
 -11   3   9        0.13        4.91      6.48 o 
 -10   3   9       76.65       95.11      5.50 o 
  -9   3   9      189.01      164.25      6.70 o 
  -8   3   9       42.45       53.02      4.32 o 
  -7   3   9      796.07     1079.38     28.51 o 
  -6   3   9      386.27      452.05     13.65 o 
  -5   3   9      818.09     1153.84     24.78 o 
  -4   3   9      205.06      307.84      9.47 o 
  -3   3   9       24.56       14.53      2.16 o 
  -2   3   9     3784.93     3531.73     37.20 o 
  -1   3   9     4984.81     4502.54     41.74 o 
   0   3   9      241.57      278.24      8.30 o 
   1   3   9     2725.73     2253.33     28.90 o 
   2   3   9     7911.31     7322.14     60.21 o 
   3   3   9       71.67       96.91      3.54 o 
   4   3   9       22.91       49.67      3.34 o 
   5   3   9       15.23       21.59      2.75 o 
   6   3   9       18.89       17.47      3.14 o 
   7   3   9      372.39      357.94     10.08 o 
   8   3   9       20.83       28.46      4.51 o 
   9   3   9       16.34       15.90      3.53 o 
  10   3   9       19.74       21.20      3.34 o 
  11   3   9        9.34        2.16      5.50 o 
 -11   4   9        3.63        3.34      5.89 o 
 -10   4   9       64.31       83.30      5.89 o 
  -9   4   9      293.78      386.20     11.05 o 
  -8   4   9       84.23      111.83      6.09 o 
  -7   4   9        5.65       13.93      4.12 o 
  -6   4   9      753.07     1110.68     27.50 o 
  -5   4   9       34.08       53.61      3.73 o 
  -4   4   9      594.01      814.11     20.88 o 
  -3   4   9     1507.87     1431.27     25.62 o 
  -2   4   9      163.91       99.11      3.74 o 
  -1   4   9     6666.42     6329.12     55.24 o 
   0   4   9     1628.47     1516.31     24.54 o 
   1   4   9        8.06        0.79      4.12 o 
   2   4   9       88.04       56.04      2.95 o 
   3   4   9       50.99       34.58      2.75 o 
   4   4   9      512.26      525.61     14.88 o 
   5   4   9      366.06      370.11     11.66 o 
   6   4   9     1671.84     1477.91     33.44 o 
   7   4   9        0.51       -2.16      5.89 o 
   8   4   9      219.51      217.55      6.70 o 
   9   4   9       55.78       58.34      4.52 o 
  10   4   9        2.74       -2.94      6.48 o 
 -11   5   9       14.31        4.51      6.08 o 
 -10   5   9       27.78        5.89      9.23 o 
  -9   5   9       31.20       26.11      4.91 o 
  -8   5   9      982.65     1231.62     33.79 o 
  -7   5   9      354.66      455.61     14.03 o 
  -6   5   9       60.95       82.32      5.50 o 
  -5   5   9       77.43       83.53      4.91 o 
  -4   5   9       32.67        5.50      7.07 o 
  -3   5   9     1234.89     1109.09     24.80 o 
  -2   5   9      173.87      127.08      4.14 o 
  -1   5   9      465.95      425.96     12.90 o 
   0   5   9        2.65       10.99      2.55 o 
   1   5   9       28.79       20.42      2.75 o 
   2   5   9     1830.77     1651.63     30.03 o 
   3   5   9      751.92      601.46     16.55 o 
   4   5   9      814.96      631.96     17.76 o 
   5   5   9     1462.63     1303.87     31.91 o 
   6   5   9        3.01       -1.57      7.46 o 
   7   5   9       75.10       66.42      4.52 o 
   8   5   9        7.13       12.17      3.53 o 
   9   5   9       10.78        9.62      3.53 o 
  10   5   9       13.80        2.55      6.87 o 
 -10   6   9       22.63       29.05      4.12 o 
  -1   6   9     2477.66     2650.24     40.51 o 
   0   6   9     1290.85     1182.94     26.63 o 
   1   6   9      350.64      327.80      9.49 o 
   2   6   9     1711.17     1491.67     31.10 o 
   3   6   9        0.12        7.06      3.14 o 
   4   6   9     1536.45     1545.84     34.78 o 
   5   6   9        9.33       10.40      3.73 o 
   6   6   9       11.75       12.36      3.93 o 
   7   6   9       38.11       41.04      4.52 o 
   8   6   9       37.36       30.44      3.93 o 
   9   6   9       94.87       92.02      5.11 o 
 -10   7   9       45.91       51.67      4.32 o 
  -9   7   9       42.46       30.25      4.52 o 
  -8   7   9       79.59       96.10      5.50 o 
  -7   7   9       73.10       86.66      6.09 o 
  -6   7   9      383.21      467.10     14.23 o 
  -5   7   9       95.83       98.29      5.90 o 
  -4   7   9       30.39       28.47      4.12 o 
  -3   7   9      110.69       99.90      5.31 o 
  -2   7   9      805.57      764.81     20.54 o 
  -1   7   9     2166.39     2013.29     38.09 o 
   0   7   9       13.04        6.87      8.05 o 
   1   7   9     1930.72     1938.93     37.30 o 
   2   7   9      210.43      191.73      6.50 o 
   3   7   9     1949.51     1884.75     38.70 o 
   4   7   9        6.71        5.89      7.26 o 
   5   7   9      404.16      393.53     12.06 o 
   6   7   9       32.97       30.63      4.32 o 
   7   7   9      123.27       92.25      5.31 o 
   8   7   9        9.83       10.99      3.34 o 
   9   7   9       14.89       10.99      3.53 o 
  -9   8   9       40.93       56.96      4.52 o 
  -8   8   9      101.56      115.63      6.10 o 
  -7   8   9        4.25        7.85      9.22 o 
  -6   8   9        0.96        9.42     10.01 o 
  -5   8   9      157.01      168.47      7.48 o 
  -4   8   9       40.44       62.45      5.30 o 
  -3   8   9        5.57       16.09      5.10 o 
  -2   8   9       71.14       95.30      5.70 o 
  -1   8   9       31.06       36.71      4.91 o 
   0   8   9     3721.65     3472.30     54.44 o 
   1   8   9      697.21      719.21     20.88 o 
   2   8   9      141.33      124.74      5.90 o 
   3   8   9      136.77      139.49      6.69 o 
   4   8   9       47.34       40.06      4.52 o 
   5   8   9        5.35        2.94      7.85 o 
   6   8   9       40.97       34.96      3.93 o 
   7   8   9      242.89      228.00      7.30 o 
   8   8   9       42.02       46.16      3.73 o 
  -8   9   9        5.51        2.94      7.65 o 
  -7   9   9      101.24      106.98      5.90 o 
  -6   9   9       34.34       57.53      5.69 o 
  -5   9   9      246.86      271.71      9.07 o 
  -4   9   9      334.36      405.47     10.86 o 
  -3   9   9       24.97       31.21      5.30 o 
  -2   9   9      357.20      330.74     10.47 o 
  -1   9   9        3.68        0.00      8.24 o 
   0   9   9       86.06       98.27      6.09 o 
   1   9   9        0.40        6.67      3.73 o 
   2   9   9      162.10      155.11      6.69 o 
   3   9   9       21.95       18.84      4.32 o 
   4   9   9        2.46        1.37      3.53 o 
   5   9   9        0.40        4.32      6.28 o 
   6   9   9       63.66       68.18      4.91 o 
   7   9   9      113.32      112.74      5.12 o 
  -7  10   9       36.07       45.56      4.12 o 
  -6  10   9       95.42       92.23      5.11 o 
  -5  10   9       10.05        3.93      8.44 o 
  -4  10   9       96.72      118.36      6.09 o 
  -3  10   9      118.99      115.65      5.90 o 
  -2  10   9       28.16       22.58      4.71 o 
  -1  10   9       59.41       75.63      4.91 o 
   0  10   9       70.09       95.89      5.50 o 
   1  10   9       78.64       62.30      5.50 o 
   2  10   9      155.24      138.76      6.69 o 
   3  10   9      147.14      142.69      6.30 o 
   4  10   9        3.76        3.34      6.87 o 
   5  10   9      257.99      253.41      7.30 o 
   6  10   9      106.75       85.19      4.53 o 
  -5  11   9        0.35        3.53      6.08 o 
  -4  11   9        4.21        4.51      3.73 o 
  -3  11   9       27.17       23.76      4.12 o 
  -2  11   9       20.32       26.50      4.32 o 
  -1  11   9        0.71        3.34      7.26 o 
   0  11   9       66.31       64.84      5.11 o 
   1  11   9        1.85       -8.24      8.24 o 
   2  11   9       21.93       32.19      3.53 o 
   3  11   9        2.35        4.51      3.14 o 
   4  11   9       75.00       63.69      4.72 o 
  -2  12   9        0.58       -3.53      5.69 o 
  -1  12   9       16.35       11.39      3.34 o 
   0  12   9        7.27        0.39      6.67 o 
   1  12   9        4.69       -1.37      5.69 o 
 -12   0  10      486.44      476.38     13.50 o 
 -11   0  10      168.63      229.99      7.09 o 
 -10   0  10        5.90        2.94      8.63 o 
  -9   0  10     3889.43     3990.16     60.22 o 
  -8   0  10      286.96      333.10     10.46 o 
  -7   0  10     5345.65     6192.86     69.43 o 
  -6   0  10     1400.86     1657.79     31.15 o 
  -5   0  10      116.39       95.83      3.74 o 
  -4   0  10     3869.69     5604.86     50.63 o 
  -3   0  10       24.34       42.22      2.16 o 
  -2   0  10      102.33       32.48      1.77 o 
  -1   0  10     3217.42     2778.24     29.18 o 
   0   0  10     4755.63     3607.99     33.99 o 
   1   0  10     1721.61     1424.34     20.66 o 
   2   0  10      633.29      457.57     12.19 o 
   3   0  10      487.26      565.61     14.71 o 
   4   0  10     2573.61     2356.68     33.92 o 
   5   0  10     9834.88     9743.96     84.24 o 
   6   0  10     1411.81     1091.50     27.66 o 
   7   0  10      151.42      135.40      5.71 o 
   8   0  10       10.14        8.24      2.94 o 
   9   0  10      101.47       91.03      5.11 o 
  10   0  10       51.60       52.64      4.13 o 
  11   0  10        0.44        3.73      5.69 o 
 -12   1  10       21.96       33.18      3.53 o 
 -11   1  10       82.24       83.93      5.31 o 
 -10   1  10      381.50      399.34     12.85 o 
  -9   1  10       63.30       59.13      5.30 o 
  -8   1  10      502.56      586.96     17.04 o 
  -7   1  10      444.30      506.52     14.85 o 
  -6   1  10     1249.82     1512.36     30.03 o 
  -5   1  10      347.92      524.49     14.05 o 
  -4   1  10      118.47      108.65      3.74 o 
  -3   1  10       79.06       59.39      2.56 o 
  -2   1  10      467.24      455.60     11.74 o 
  -1   1  10     1130.69     1012.97     17.08 o 
   0   1  10     3411.37     2899.21     30.36 o 
   1   1  10     1895.53     1529.15     21.78 o 
   2   1  10       32.50       74.04      2.75 o 
   3   1  10       15.18       11.39      1.77 o 
   4   1  10     6896.19     7438.06     65.64 o 
   5   1  10     1809.31     1790.62     32.42 o 
   6   1  10     3308.61     3191.52     48.13 o 
   7   1  10      267.71      196.71      9.27 o 
   8   1  10        2.20        4.07      4.50 o 
   9   1  10       60.25       50.38      4.91 o 
  10   1  10        1.37        1.09      4.36 o 
  11   1  10       12.46       18.65      8.93 o 
 -12   2  10        1.53        5.10      2.55 o 
 -11   2  10       53.18       68.75      5.11 o 
 -10   2  10       88.02       85.11      4.91 o 
  -9   2  10      149.16      179.47      6.69 o 
  -8   2  10       84.88      106.33      5.70 o 
  -7   2  10       10.72       16.68      3.14 o 
  -6   2  10       88.56      113.63      4.91 o 
  -5   2  10     1237.77     1591.04     28.45 o 
  -4   2  10      121.43      151.16      4.33 o 
  -3   2  10     2147.92     2156.54     29.25 o 
  -2   2  10     3102.49     2979.09     33.06 o 
  -1   2  10     1371.57     1222.38     19.61 o 
   0   2  10    11388.14    11017.57     72.77 o 
   1   2  10     5532.99     5565.06     47.64 o 
   2   2  10     5040.01     4468.77     43.67 o 
   3   2  10      263.48      258.16      8.69 o 
   4   2  10      363.01      398.71     12.47 o 
   5   2  10       50.99       75.23      3.73 o 
   6   2  10        0.91       -0.59      5.69 o 
   7   2  10      278.36      273.25      7.89 o 
   8   2  10       64.56       54.03      4.52 o 
   9   2  10      174.16      175.63      6.30 o 
  10   2  10       68.65       69.56      4.52 o 
  11   2  10        5.43        3.73      5.49 o 
 -11   3  10       82.22       75.88      4.72 o 
 -10   3  10        0.47        8.63      3.34 o 
  -9   3  10      342.71      388.33     12.64 o 
  -8   3  10      399.13      533.32     15.62 o 
  -7   3  10       56.48       57.56      4.71 o 
  -6   3  10       43.75       83.47      4.71 o 
  -5   3  10      247.54      295.17      9.08 o 
  -4   3  10      580.02      682.73     18.30 o 
  -3   3  10     1260.89     1212.15     22.68 o 
  -2   3  10      571.57      529.95     14.34 o 
  -1   3  10      435.51      419.02     10.92 o 
   0   3  10     1527.23     1491.97     23.71 o 
   1   3  10     6675.75     6728.83     56.55 o 
   2   3  10      778.61      731.56     17.41 o 
   3   3  10      693.72      563.48     16.16 o 
   4   3  10       37.43       30.64      2.95 o 
   5   3  10        1.49       -5.89      5.89 o 
   6   3  10      367.19      372.99     10.87 o 
   7   3  10      158.94      154.70      6.69 o 
   8   3  10      222.50      245.15      7.49 o 
   9   3  10       62.20       61.10      4.72 o 
  10   3  10       99.08       95.37      4.72 o 
 -11   4  10        4.45        6.08      2.75 o 
 -10   4  10       14.97       15.11      3.73 o 
  -9   4  10        2.24        2.16      8.83 o 
  -8   4  10       98.11      108.52      6.09 o 
  -7   4  10      107.60      155.73      6.49 o 
  -6   4  10       36.20       57.34      4.52 o 
  -5   4  10      581.68      568.76     17.08 o 
  -4   4  10      423.95      482.16     14.86 o 
  -3   4  10        2.42        4.91      2.16 o 
  -2   4  10      142.99      130.16      4.14 o 
  -1   4  10     5087.63     5315.93     51.07 o 
   0   4  10     3056.27     3363.11     39.02 o 
   1   4  10      170.31      109.56      3.74 o 
   2   4  10       73.55       78.82      3.54 o 
   3   4  10       37.94       35.35      2.95 o 
   4   4  10      210.68      146.05      5.12 o 
   5   4  10      125.33      110.95      5.11 o 
   6   4  10       63.32       63.06      4.32 o 
   7   4  10      310.02      299.65      9.08 o 
   8   4  10       30.01       32.00      4.32 o 
   9   4  10       44.62       44.39      4.32 o 
  10   4  10        5.80        7.46      2.75 o 
 -11   5  10        4.62       10.01      3.14 o 
 -10   5  10       11.30        7.26      7.85 o 
  -9   5  10       90.58      111.26      6.29 o 
  -8   5  10      431.99      527.90     15.83 o 
  -7   5  10      108.31      142.16      6.69 o 
  -6   5  10      241.20      217.86      6.90 o 
  -5   5  10      667.55      766.17     20.49 o 
  -4   5  10       71.43       85.29      4.52 o 
  -3   5  10       17.66       17.67      3.14 o 
  -2   5  10      260.63      227.78      7.30 o 
  -1   5  10        3.17       20.02      2.75 o 
   0   5  10       15.02       15.90      2.75 o 
   1   5  10     1349.32     1254.22     25.88 o 
   2   5  10      140.36       81.68      3.74 o 
   3   5  10      343.69      327.72     10.28 o 
   4   5  10       16.93       38.08      3.73 o 
   5   5  10      159.16      174.60      6.30 o 
   6   5  10      783.56      769.51     22.71 o 
   7   5  10       28.00       27.29      4.52 o 
   8   5  10       56.30       63.45      4.13 o 
   9   5  10      188.23      166.87      6.30 o 
  10   5  10        7.37        3.93      6.28 o 
 -10   6  10       45.94       56.57      4.32 o 
  -1   6  10     2258.64     2376.05     39.47 o 
   0   6  10      801.77      707.14     19.16 o 
   1   6  10       83.49       80.98      4.72 o 
   2   6  10      563.14      495.90     15.09 o 
   3   6  10      710.58      660.63     19.51 o 
   4   6  10      610.47      630.13     17.87 o 
   5   6  10      666.43      613.97     18.29 o 
   6   6  10       68.24       85.27      5.30 o 
   7   6  10        6.62        4.32      8.05 o 
   8   6  10       61.67       67.58      5.11 o 
   9   6  10       32.43       25.33      3.73 o 
 -10   7  10       52.80       67.59      4.13 o 
  -9   7  10        0.73       -3.73      7.46 o 
  -8   7  10       91.88       91.61      6.09 o 
  -7   7  10       13.90       19.43      4.51 o 
  -6   7  10        0.45        6.67      4.51 o 
  -5   7  10      236.67      317.36      9.66 o 
  -4   7  10       36.55       46.73      4.91 o 
  -3   7  10      283.58      317.30      8.88 o 
  -2   7  10      755.19      780.45     21.91 o 
  -1   7  10      484.74      464.26     14.27 o 
   0   7  10     1514.91     1526.14     33.56 o 
   1   7  10      293.61      289.16      8.49 o 
   2   7  10       60.88       64.44      4.71 o 
   3   7  10      253.77      236.24      7.10 o 
   4   7  10       77.61      105.92      5.90 o 
   5   7  10       23.63        6.67      8.83 o 
   6   7  10       26.94       30.63      4.32 o 
   7   7  10        3.16        0.59      7.65 o 
   8   7  10       58.75       58.35      4.13 o 
   9   7  10      175.90      183.33      5.72 o 
  -9   8  10      141.47      140.40      6.30 o 
  -8   8  10       22.51       28.47      4.12 o 
  -7   8  10       18.60       27.87      4.51 o 
  -6   8  10      127.02      159.14      7.08 o 
  -5   8  10       79.18      103.57      5.90 o 
  -4   8  10       10.23       20.80      5.30 o 
  -3   8  10       88.76      110.66      6.68 o 
  -2   8  10       92.13       98.87      5.90 o 
  -1   8  10      235.50      250.74      7.88 o 
   0   8  10       29.83       42.41      5.69 o 
   1   8  10      116.60       87.91      5.90 o 
   2   8  10      275.67      297.48      8.88 o 
   3   8  10      266.83      249.70      8.28 o 
   4   8  10        5.23        6.67      7.46 o 
   5   8  10      173.92      135.46      6.30 o 
   6   8  10      176.83      179.60      6.89 o 
   7   8  10        2.66       -0.98      6.87 o 
   8   8  10      111.67      146.00      5.51 o 
  -8   9  10      205.77      214.00      7.30 o 
  -7   9  10       65.37       91.37      5.50 o 
  -6   9  10       77.53       86.47      6.09 o 
  -5   9  10       90.26      104.97      6.09 o 
  -4   9  10       31.74       27.88      4.91 o 
  -3   9  10       42.27       43.40      5.11 o 
  -2   9  10       26.66       28.27      4.52 o 
  -1   9  10       63.05       51.67      5.30 o 
   0   9  10       22.62       14.92      4.51 o 
   1   9  10      208.08      191.10      6.70 o 
   2   9  10      243.00      229.48      7.29 o 
   3   9  10        2.06       -2.16      8.63 o 
   4   9  10       99.48       83.95      5.31 o 
   5   9  10        6.98        6.08      3.53 o 
   6   9  10       67.45       74.67      4.52 o 
   7   9  10      149.99      181.60      5.71 o 
  -7  10  10       13.30       14.53      3.53 o 
  -6  10  10        0.04        8.44      3.53 o 
  -5  10  10       38.08       36.33      4.32 o 
  -4  10  10        6.62       -6.48      9.62 o 
  -3  10  10      198.58      200.36      7.68 o 
  -2  10  10       32.80       33.97      4.71 o 
  -1  10  10       52.39       52.05      4.71 o 
   0  10  10       30.80       37.89      4.12 o 
   1  10  10       15.48       15.31      3.93 o 
   2  10  10       95.13      103.21      5.70 o 
   3  10  10       31.12       24.54      4.12 o 
   4  10  10        1.53       -1.57      6.87 o 
   5  10  10       78.84       77.06      4.52 o 
   6  10  10        9.61        0.98      5.50 o 
  -5  11  10       59.19       59.55      4.32 o 
  -4  11  10        2.59       -0.39      6.48 o 
  -3  11  10        2.58        6.67      7.26 o 
  -2  11  10       27.72       48.49      4.71 o 
  -1  11  10       22.41       19.63      3.73 o 
   0  11  10      158.57      176.61      6.50 o 
   1  11  10       49.08       38.11      4.12 o 
   2  11  10        6.41        9.22      3.34 o 
   3  11  10       19.86       26.70      3.53 o 
   4  11  10       25.44       20.22      3.53 o 
  -1  12  10       25.84       33.18      3.34 o 
   0  12  10        0.23       -4.12      5.89 o 
 -12   1  11       36.18       24.94      3.73 o 
 -11   1  11       30.72       44.96      3.93 o 
 -10   1  11      215.35      243.76      7.69 o 
  -9   1  11        7.79       18.05      4.51 o 
  -8   1  11      224.03      233.94      7.29 o 
  -7   1  11       61.76       71.51      4.52 o 
  -6   1  11       10.38       16.88      2.75 o 
  -5   1  11     4117.90     5099.61     53.98 o 
  -4   1  11     2173.08     2510.47     33.89 o 
  -3   1  11      463.20      411.05     10.93 o 
  -2   1  11      214.56      170.58      5.13 o 
  -1   1  11       76.46      108.17      2.95 o 
   0   1  11     3439.71     2918.36     32.11 o 
   1   1  11     1766.76     1640.92     23.89 o 
   2   1  11     1075.75      721.76     16.35 o 
   3   1  11      304.09      318.89      9.69 o 
   4   1  11      250.89      226.56      6.71 o 
   5   1  11       90.45      105.97      4.52 o 
   6   1  11        3.83       -7.06      7.06 o 
   7   1  11      372.17      350.35      9.68 o 
   8   1  11      204.72      177.56     23.34 o 
   9   1  11       11.60       12.54      7.56 o 
  10   1  11       69.55       70.21      7.66 o 
  11   1  11      110.33      113.09      3.33 o 
 -12   2  11        0.70       -4.91      5.89 o 
 -11   2  11       63.43       43.62      4.32 o 
 -10   2  11        1.36        5.49      6.87 o 
  -9   2  11      121.75      130.99      6.69 o 
  -8   2  11      169.31      192.14      7.28 o 
  -7   2  11      136.25      119.43      5.31 o 
  -6   2  11      750.63      784.58     22.52 o 
  -5   2  11      780.60      969.20     23.36 o 
  -4   2  11      735.92      788.45     19.17 o 
  -3   2  11     3289.98     3896.51     41.63 o 
  -2   2  11      524.88      602.69     14.73 o 
  -1   2  11      903.58      862.55     17.50 o 
   0   2  11     2929.57     2980.58     33.48 o 
   1   2  11     1990.35     1857.38     26.45 o 
   2   2  11       82.63      152.20      4.52 o 
   3   2  11     1547.42     1363.88     25.02 o 
   4   2  11      227.03      294.05      8.48 o 
   5   2  11        9.08       20.21      2.94 o 
   6   2  11       49.43       66.58      4.71 o 
   7   2  11       27.32       26.31      3.73 o 
   8   2  11      548.56      528.68     15.86 o 
   9   2  11      422.10      402.09     11.48 o 
  10   2  11      132.15      152.90      5.71 o 
 -11   3  11        3.59        9.42      2.94 o 
 -10   3  11       86.04      102.01      5.31 o 
  -9   3  11      143.31      194.40      7.48 o 
  -8   3  11      275.45      350.15     10.46 o 
  -7   3  11        3.14       19.23      3.34 o 
  -6   3  11       63.97      140.48      5.50 o 
  -5   3  11      466.99      636.29     17.05 o 
  -4   3  11     3058.68     3778.01     45.73 o 
  -3   3  11      530.68      630.69     16.90 o 
  -2   3  11       27.37       36.33      2.95 o 
  -1   3  11     6776.19     6900.90     58.33 o 
   0   3  11        4.56        6.08      2.16 o 
   1   3  11      753.80      860.14     18.80 o 
   2   3  11      468.88      352.27     11.31 o 
   3   3  11      211.41      197.77      6.51 o 
   4   3  11      475.98      378.85     11.89 o 
   5   3  11       13.18       13.54      3.14 o 
   6   3  11      130.74      132.99      5.51 o 
   7   3  11       36.27       29.85      3.73 o 
   8   3  11       46.27       51.46      4.32 o 
   9   3  11        7.41        0.00      8.24 o 
  10   3  11        2.39        5.30      6.28 o 
 -11   4  11       35.00       44.58      3.93 o 
 -10   4  11      123.20      126.88      6.10 o 
  -9   4  11      380.75      488.48     15.22 o 
  -8   4  11      266.57      365.27      9.86 o 
  -7   4  11      427.99      635.14     18.20 o 
  -6   4  11      321.81      391.43     11.85 o 
  -5   4  11      739.34      858.82     24.31 o 
  -4   4  11      475.18      549.61     16.26 o 
  -3   4  11       87.57      136.45      4.72 o 
  -2   4  11      842.02      812.57     20.01 o 
  -1   4  11        6.14       61.42      3.34 o 
   0   4  11       31.02       23.96      2.55 o 
   1   4  11      104.53      415.25     12.20 o 
   2   4  11      729.48      609.25     17.75 o 
   3   4  11     1782.51     1226.40     26.70 o 
   4   4  11       20.58       18.45      2.94 o 
   5   4  11      501.78      412.06     12.68 o 
   6   4  11       75.57       68.38      5.11 o 
   7   4  11      173.59      175.22      6.69 o 
   8   4  11      229.85      224.11      7.10 o 
   9   4  11        0.93        1.77      3.53 o 
  10   4  11       39.75       42.23      3.73 o 
 -11   5  11       97.92      113.51      5.11 o 
 -10   5  11       78.99      120.88      5.31 o 
  -9   5  11       19.32       19.63      4.12 o 
  -8   5  11      775.12      988.87     25.69 o 
  -7   5  11      226.61      339.57     10.45 o 
  -6   5  11      500.96      686.61     21.60 o 
  -5   5  11       12.26       22.18      3.93 o 
  -4   5  11      422.00      426.99     13.86 o 
  -3   5  11      778.93      664.39     17.76 o 
  -2   5  11      141.63      127.16      4.72 o 
  -1   5  11       19.50       14.53      2.94 o 
   0   5  11      155.04      130.15      4.53 o 
   1   5  11      276.00      191.89      5.73 o 
   2   5  11      140.51      105.69      4.33 o 
   3   5  11       10.23       10.79      2.94 o 
   4   5  11      499.38      444.76     12.68 o 
   5   5  11        0.46       -7.26      7.26 o 
   6   5  11      456.48      462.62     13.66 o 
   7   5  11       61.87       47.93      4.52 o 
   8   5  11       33.50       30.83      3.93 o 
   9   5  11        3.80        5.89      3.14 o 
 -10   6  11        0.27       -6.48      6.48 o 
  -1   6  11     1390.34     1531.15     32.71 o 
   0   6  11        4.07       -1.77      7.85 o 
   1   6  11      174.43      191.42      6.10 o 
   2   6  11       43.36       27.89      3.93 o 
   3   6  11      184.87      182.96      6.30 o 
   4   6  11       72.84       81.94      5.11 o 
   5   6  11       23.12       30.62      3.73 o 
   6   6  11       79.03       91.58      5.31 o 
   7   6  11       47.62       48.90      4.32 o 
   8   6  11        7.42       11.38      3.53 o 
   9   6  11        8.85        9.22      3.14 o 
  -9   7  11        6.94        3.14      7.65 o 
  -8   7  11        0.09        8.44      4.51 o 
  -7   7  11      115.82      108.36      6.69 o 
  -6   7  11        9.54       18.45      4.51 o 
  -5   7  11     1031.76     1297.81     33.22 o 
  -4   7  11     1703.96     2045.65     41.75 o 
  -3   7  11      746.81      736.29     21.90 o 
  -2   7  11     1933.17     1920.32     38.50 o 
  -1   7  11      374.61      369.49     11.27 o 
   0   7  11      732.03      718.12     20.90 o 
   1   7  11       26.46       16.88      4.12 o 
   2   7  11     1477.39     1240.59     32.30 o 
   3   7  11       13.78       12.95      4.32 o 
   4   7  11        5.96       13.34      3.73 o 
   5   7  11      652.49      668.82     20.86 o 
   6   7  11       22.14       17.27      3.53 o 
   7   7  11      193.94      198.39      6.70 o 
   8   7  11      108.07      101.89      4.72 o 
  -9   8  11        5.13       -6.08      6.08 o 
  -8   8  11        8.77       11.97      3.93 o 
  -7   8  11        8.21        9.22      4.32 o 
  -6   8  11        1.69       -1.37     10.40 o 
  -5   8  11       82.21      141.31      6.68 o 
  -4   8  11      109.58      144.92      6.69 o 
  -3   8  11     1302.95     1493.25     36.61 o 
  -2   8  11      142.24      182.99      7.28 o 
  -1   8  11       31.38       30.63      4.32 o 
   0   8  11       18.69       10.99      4.32 o 
   1   8  11        0.13        8.83      4.32 o 
   2   8  11       18.80       16.29      4.51 o 
   3   8  11      246.84      206.62      7.49 o 
   4   8  11      166.34      152.37      6.50 o 
   5   8  11       14.41       19.04      3.34 o 
   6   8  11        0.58        4.91      3.53 o 
   7   8  11        1.00       -4.32      5.89 o 
   8   8  11        0.31        0.78      5.30 o 
  -8   9  11       33.46       40.26      4.32 o 
  -7   9  11       90.15      108.53      6.29 o 
  -6   9  11       26.41       35.34      4.71 o 
  -5   9  11      129.34      128.86      6.49 o 
  -4   9  11      171.13      212.83      7.68 o 
  -3   9  11        9.07        5.10      8.64 o 
  -2   9  11        5.28       12.56      4.51 o 
  -1   9  11      604.48      628.31     18.86 o 
   0   9  11        1.97       -2.16      9.61 o 
   1   9  11       25.21       30.04      5.10 o 
   2   9  11       29.98       35.93      5.10 o 
   3   9  11      302.93      312.28     10.46 o 
   4   9  11      190.98      188.31      7.09 o 
   5   9  11       88.96      103.40      5.11 o 
   6   9  11        4.12        3.34      7.06 o 
   7   9  11        0.08       -2.35      5.89 o 
  -6  10  11      126.94      116.91      5.51 o 
  -5  10  11        7.41       10.20      4.12 o 
  -4  10  11       17.49       27.48      4.51 o 
  -3  10  11      128.99      164.28      6.89 o 
  -2  10  11       11.59       18.06      4.51 o 
  -1  10  11       94.49       82.76      5.31 o 
   0  10  11       10.03       15.11      3.93 o 
   1  10  11        0.04       -2.55      9.03 o 
   2  10  11      299.72      285.88      8.09 o 
   3  10  11       43.23       36.33      4.52 o 
   4  10  11       24.13       26.50      3.53 o 
   5  10  11        0.20       -1.57      3.34 o 
  -4  11  11        0.49       -6.87      6.87 o 
  -3  11  11        7.96        3.53      8.05 o 
  -2  11  11        9.21        6.28      8.24 o 
  -1  11  11        0.53        0.59      6.48 o 
   0  11  11       22.41       29.64      3.93 o 
   1  11  11       82.27       79.81      4.91 o 
   2  11  11        4.75        3.53      3.14 o 
   3  11  11        9.54       -5.50      5.50 o 
 -12   0  12      138.17       84.48      5.71 o 
 -11   0  12       12.08        6.48      3.34 o 
 -10   0  12      318.93      420.60     13.82 o 
  -9   0  12      339.32      302.98      9.09 o 
  -8   0  12      739.60      674.77     20.70 o 
  -7   0  12       53.88       47.14      3.93 o 
  -6   0  12        7.51       15.31      2.75 o 
  -5   0  12      298.59      390.35     11.66 o 
  -4   0  12     1616.03     2093.88     32.00 o 
  -3   0  12    15460.07    19549.16    117.18 o 
  -2   0  12     3164.10     2881.74     34.03 o 
  -1   0  12        6.18        7.85      1.57 o 
   0   0  12       32.46       45.96      2.16 o 
   1   0  12      182.61      210.21      6.51 o 
   2   0  12     7933.03     7101.06     60.81 o 
   3   0  12       15.02       24.34      2.55 o 
   4   0  12     1800.21     1845.08     32.23 o 
   5   0  12      465.06      500.69     15.26 o 
   6   0  12       67.86       46.37      4.13 o 
   7   0  12      413.10      314.89      8.90 o 
   8   0  12       11.57        0.00      8.24 o 
   9   0  12      590.98      565.46     17.47 o 
  10   0  12      402.65      375.35     11.28 o 
 -12   1  12        0.61       -0.39      4.51 o 
 -11   1  12       57.29       67.78      4.91 o 
 -10   1  12       10.67       14.33      3.34 o 
  -9   1  12      991.49     1002.46     30.40 o 
  -8   1  12       93.38      108.71      5.90 o 
  -7   1  12      205.35      239.98      7.29 o 
  -6   1  12      107.66      135.31      5.11 o 
  -5   1  12      150.78      175.03      5.51 o 
  -4   1  12     2574.48     3111.59     39.12 o 
  -3   1  12        4.42        3.73      4.12 o 
  -2   1  12      393.13      384.71     10.71 o 
  -1   1  12     1923.02     1629.76     24.16 o 
   0   1  12      220.37      310.93      9.08 o 
   1   1  12      298.64      272.16      7.91 o 
   2   1  12       19.16       21.79      2.36 o 
   3   1  12     2830.28     2702.43     36.80 o 
   4   1  12      225.56      199.37      5.72 o 
   5   1  12       40.01       27.89      3.53 o 
   6   1  12      456.12      507.89     15.05 o 
   7   1  12      400.41      371.14     20.57 o 
   8   1  12        0.35       -6.02      6.02 o 
   9   1  12        9.57       17.84      6.57 o 
  10   1  12      153.72      140.71     10.83 o 
 -11   2  12       17.70       15.31      3.14 o 
 -10   2  12       26.32       24.54      3.93 o 
  -9   2  12       38.24       65.98      5.11 o 
  -8   2  12      952.89     1209.23     32.37 o 
  -7   2  12       63.62      108.65      5.50 o 
  -6   2  12      789.18      894.88     24.93 o 
  -5   2  12     2102.65     3015.49     42.88 o 
  -4   2  12      594.16      767.13     19.70 o 
  -3   2  12     4243.09     4660.93     47.96 o 
  -2   2  12      281.88      357.56     11.07 o 
  -1   2  12     1845.60     1815.24     26.74 o 
   0   2  12       78.23       76.09      3.15 o 
   1   2  12     1594.61     1360.02     23.48 o 
   2   2  12       12.97        4.12      1.57 o 
   3   2  12        1.33        1.37      4.71 o 
   4   2  12     1448.40     1615.58     30.76 o 
   5   2  12       44.35       39.28      3.73 o 
   6   2  12     1906.42     1912.28     38.88 o 
   7   2  12       37.89       34.95      4.52 o 
   8   2  12        0.97       -1.37      7.26 o 
   9   2  12        6.30       12.17      3.14 o 
  10   2  12       46.91       44.98      3.73 o 
 -11   3  12       29.29       40.05      3.73 o 
 -10   3  12        0.15        1.18      3.14 o 
  -9   3  12        0.22        6.48      3.73 o 
  -8   3  12      207.90      219.47      7.49 o 
  -7   3  12      211.07      273.49      8.47 o 
  -6   3  12       18.50       37.30      3.73 o 
  -5   3  12     1608.03     1867.86     34.49 o 
  -4   3  12        0.37        5.89      2.94 o 
  -3   3  12     1297.60     1376.24     26.28 o 
  -2   3  12     4717.39     5255.23     52.08 o 
  -1   3  12      920.13      993.34     20.87 o 
   0   3  12       44.55      133.18      3.93 o 
   1   3  12        8.68       18.64      2.16 o 
   2   3  12     1006.45      767.12     19.88 o 
   3   3  12      411.46      389.30     11.68 o 
   4   3  12      299.12      257.89      7.50 o 
   5   3  12     1158.68     1049.58     27.91 o 
   6   3  12      160.65      181.88      6.50 o 
   7   3  12      405.39      336.78     10.48 o 
   8   3  12      249.17      226.76      7.10 o 
   9   3  12       20.93       21.79      3.53 o 
  10   3  12      170.78      163.72      5.71 o 
 -11   4  12       31.06       27.10      3.73 o 
 -10   4  12        0.51        2.94      6.48 o 
  -9   4  12        0.95        0.00      8.44 o 
  -8   4  12       57.48       60.31      5.30 o 
  -7   4  12       32.61       43.39      5.10 o 
  -6   4  12      302.90      440.41     12.24 o 
  -5   4  12      181.69      272.00      8.67 o 
  -4   4  12     2525.29     3056.48     44.02 o 
  -3   4  12      587.86      712.48     19.88 o 
  -2   4  12        5.35       14.91      2.75 o 
  -1   4  12      599.20      627.53     17.91 o 
   0   4  12       24.54       29.06      2.75 o 
   1   4  12      788.23      604.65     17.78 o 
   2   4  12      315.17      300.34      8.69 o 
   3   4  12      305.31      256.16      7.90 o 
   4   4  12      539.59      490.03     14.48 o 
   5   4  12      293.32      278.08      7.70 o 
   6   4  12       20.44       18.45      3.73 o 
   7   4  12        9.42       13.35      3.73 o 
   8   4  12      199.87      189.91      6.90 o 
   9   4  12        0.60       -3.34      6.08 o 
  10   4  12        0.22       -4.91      4.91 o 
 -10   5  12        0.16        1.96      6.67 o 
  -9   5  12       57.62       64.04      5.30 o 
  -8   5  12       58.40       64.04      5.89 o 
  -7   5  12        1.20        6.08      4.51 o 
  -6   5  12      615.46      772.08     22.84 o 
  -5   5  12       44.95       44.58      4.71 o 
  -4   5  12       13.22       22.37      3.73 o 
  -3   5  12       23.76       13.35      3.53 o 
  -2   5  12     1953.79     1942.81     34.75 o 
  -1   5  12       37.92       83.07      4.32 o 
   0   5  12      397.04      407.72     12.47 o 
   1   5  12       76.29       46.97      3.34 o 
   2   5  12      576.28      532.84     16.68 o 
   3   5  12     2228.55     2171.76     39.78 o 
   4   5  12       35.09       35.93      4.12 o 
   5   5  12      167.25      174.02      5.91 o 
   6   5  12       33.54       34.16      4.52 o 
   7   5  12        0.88        2.16      2.94 o 
   8   5  12       24.19       19.04      3.73 o 
   9   5  12        0.81        6.28      2.94 o 
 -10   6  12      125.56      126.95      5.31 o 
  -1   6  12        0.17        1.96      6.87 o 
   0   6  12      500.03      531.89     16.65 o 
   1   6  12       20.41       16.29      3.93 o 
   2   6  12      133.10      108.80      5.51 o 
   3   6  12        2.35       -2.16      8.63 o 
   4   6  12       32.13       34.36      4.52 o 
   5   6  12      227.25      264.48      7.69 o 
   6   6  12       45.67       60.88      4.52 o 
   7   6  12      180.95      182.95      6.89 o 
   8   6  12        1.59       -1.77      6.08 o 
   9   6  12      168.42      192.92      5.91 o 
  -9   7  12       18.41       16.49      3.93 o 
  -8   7  12      190.77      188.33      7.49 o 
  -7   7  12      108.66      130.18      6.49 o 
  -6   7  12       35.15       41.63      5.89 o 
  -5   7  12      240.84      323.10      9.66 o 
  -4   7  12      430.03      407.39     13.26 o 
  -3   7  12      762.24      752.56     23.10 o 
  -2   7  12      133.53      154.24      6.30 o 
  -1   7  12      854.30      922.64     27.14 o 
   0   7  12     1286.66     1231.07     31.79 o 
   1   7  12      123.13      109.17      5.51 o 
   2   7  12       37.74       32.99      4.32 o 
   3   7  12      487.24      502.91     14.86 o 
   4   7  12       99.78      124.25      5.90 o 
   5   7  12       33.23       36.32      3.53 o 
   6   7  12       60.72       66.21      4.71 o 
   7   7  12        3.14       10.79      3.34 o 
   8   7  12        0.85        0.39      6.08 o 
  -8   8  12        0.24        6.67      3.34 o 
  -7   8  12       11.93       15.31      4.71 o 
  -6   8  12      252.80      326.19     10.85 o 
  -5   8  12       18.89       38.08      5.10 o 
  -4   8  12      313.03      433.91     13.42 o 
  -3   8  12        0.73        1.57      9.03 o 
  -2   8  12       19.11       11.19      4.51 o 
  -1   8  12       90.32      128.94      5.90 o 
   0   8  12      415.68      397.58     11.87 o 
   1   8  12       16.76       25.32      4.51 o 
   2   8  12      575.77      490.26     15.08 o 
   3   8  12      172.96      177.39      6.69 o 
   4   8  12        9.22       -0.79      8.44 o 
   5   8  12       32.98       34.16      4.52 o 
   6   8  12       29.07       36.72      3.93 o 
   7   8  12       29.36       31.22      3.53 o 
  -7   9  12        3.08       -2.75      3.53 o 
  -6   9  12       56.13       62.47      5.50 o 
  -5   9  12       13.18        5.10      9.42 o 
  -4   9  12       81.61      105.34      6.09 o 
  -3   9  12       14.84       14.92      4.32 o 
  -2   9  12       14.36       15.90      4.32 o 
  -1   9  12       66.11       61.49      5.89 o 
   0   9  12      101.19      106.95      5.90 o 
   1   9  12      107.79       85.93      5.70 o 
   2   9  12       12.22        2.75     10.60 o 
   3   9  12      422.98      420.89     12.86 o 
   4   9  12      185.08      199.53      7.48 o 
   5   9  12        8.46        3.73      6.87 o 
   6   9  12        1.56       -1.37      5.89 o 
  -6  10  12       73.77       96.32      5.11 o 
  -5  10  12       17.03       13.35      4.32 o 
  -4  10  12       22.59       26.50      3.73 o 
  -3  10  12       16.75       22.38      4.71 o 
  -2  10  12       58.38       65.42      5.50 o 
  -1  10  12        6.33       10.01      4.32 o 
   0  10  12       56.36       45.97      5.11 o 
   1  10  12      139.09      134.99      6.10 o 
   2  10  12        5.25        6.48      4.12 o 
   3  10  12        3.98        0.98      6.87 o 
   4  10  12        0.20       -4.71      6.48 o 
   5  10  12        2.34        4.51      2.94 o 
  -4  11  12        0.37       -3.34      6.28 o 
  -3  11  12       69.47       86.68      5.11 o 
  -2  11  12       51.72       46.17      4.52 o 
  -1  11  12        0.17        6.48      7.06 o 
   0  11  12       53.15       71.90      4.71 o 
   1  11  12       19.18       23.36      3.53 o 
   2  11  12       11.13       11.19      3.34 o 
   3  11  12        0.22        0.98      5.30 o 
 -11   1  13       10.97       11.19      3.14 o 
 -10   1  13        9.31       -4.71      7.85 o 
  -9   1  13       76.82       82.93      5.11 o 
  -8   1  13     1699.63     2152.55     44.17 o 
  -7   1  13       15.77       21.79      3.34 o 
  -6   1  13       17.49       23.55      3.53 o 
  -5   1  13      462.30      503.44     15.46 o 
  -4   1  13      103.40      166.79      5.51 o 
  -3   1  13       37.10       39.67      2.95 o 
  -2   1  13       70.29       53.27      2.95 o 
  -1   1  13     3355.82     2749.09     34.27 o 
   0   1  13       15.30       21.20      2.16 o 
   1   1  13       12.42        9.23      1.96 o 
   2   1  13      138.43      110.84      3.74 o 
   3   1  13      632.80      555.53     14.53 o 
   4   1  13     1844.31     1733.64     32.42 o 
   5   1  13      128.25      148.14      5.71 o 
   6   1  13      589.18      545.87     16.48 o 
   7   1  13      241.38      208.86      8.58 o 
   8   1  13      440.74      434.77     37.90 o 
   9   1  13       59.78       38.64      3.24 o 
  10   1  13        7.48        4.59      3.28 o 
 -11   2  13        1.02       -6.28      6.28 o 
 -10   2  13        0.65        5.10      3.14 o 
  -9   2  13      499.14      562.28     17.83 o 
  -8   2  13       88.88       75.48      5.31 o 
  -7   2  13     1693.65     2251.00     42.57 o 
  -6   2  13        9.02       15.70      3.73 o 
  -5   2  13        1.76       11.58      3.34 o 
  -4   2  13      140.49      181.10      5.91 o 
  -3   2  13      402.90      393.82     12.28 o 
  -2   2  13        3.45        1.96      4.12 o 
  -1   2  13      502.23      657.30     16.49 o 
   0   2  13     3118.10     3093.89     37.79 o 
   1   2  13        4.67        3.73      4.51 o 
   2   2  13      435.67      416.07     12.69 o 
   3   2  13      105.62      123.52      4.52 o 
   4   2  13      276.10      298.62      9.28 o 
   5   2  13     2315.05     2372.92     41.46 o 
   6   2  13      494.33      470.14     14.46 o 
   7   2  13        5.26        6.08      9.03 o 
   8   2  13       52.17       52.25      4.91 o 
   9   2  13        1.48       -1.18      7.26 o 
  10   2  13        8.65       -5.69      6.48 o 
 -11   3  13       56.91       53.25      4.52 o 
 -10   3  13        0.25       -1.18      7.26 o 
  -9   3  13       12.20       15.11      4.32 o 
  -8   3  13        6.91       16.48      4.51 o 
  -7   3  13      704.68      891.37     24.07 o 
  -6   3  13     1197.86     1667.29     35.76 o 
  -5   3  13       83.28      109.68      5.31 o 
  -4   3  13     2355.02     2840.72     41.44 o 
  -3   3  13        0.19       -6.28      6.28 o 
  -2   3  13      730.54      904.32     21.16 o 
  -1   3  13       61.60       53.84      2.95 o 
   0   3  13       17.68       15.11      2.16 o 
   1   3  13      933.69      753.39     19.45 o 
   2   3  13       70.00       41.66      2.95 o 
   3   3  13        0.47        2.75      4.32 o 
   4   3  13      130.02      153.27      5.51 o 
   5   3  13      135.27       97.19      4.72 o 
   6   3  13       31.34       24.15      4.32 o 
   7   3  13       78.03       68.78      5.31 o 
   8   3  13        1.68        9.61      3.53 o 
   9   3  13       16.25        4.51      7.26 o 
  10   3  13       39.70       34.96      3.54 o 
 -11   4  13       84.44       90.06      5.51 o 
 -10   4  13      110.82      131.39      5.51 o 
  -9   4  13       19.05       26.70      4.12 o 
  -8   4  13      267.90      334.52      9.86 o 
  -7   4  13       91.09       94.94      6.68 o 
  -6   4  13      304.46      344.66     10.66 o 
  -5   4  13      722.07     1063.18     28.07 o 
  -4   4  13      209.08      215.02      7.09 o 
  -3   4  13      411.52      505.23     15.64 o 
  -2   4  13      193.44      207.90      6.11 o 
  -1   4  13     1708.94     1807.18     31.57 o 
   0   4  13     1531.56     1331.74     26.99 o 
   1   4  13      273.99      261.37      7.70 o 
   2   4  13        1.84        3.92      4.91 o 
   3   4  13       28.53       29.45      2.94 o 
   4   4  13      766.62      658.71     18.73 o 
   5   4  13      640.45      625.26     18.08 o 
   6   4  13        0.07        6.08      7.46 o 
   7   4  13       58.85       49.11      4.32 o 
   8   4  13       65.47       74.86      4.52 o 
   9   4  13      138.17      134.43      5.51 o 
 -10   5  13      139.71      171.25      6.30 o 
  -9   5  13      223.10      279.12      8.87 o 
  -8   5  13        6.93        5.10      8.63 o 
  -7   5  13       22.88       26.50      4.51 o 
  -6   5  13      193.42      256.24      8.08 o 
  -5   5  13      108.23      119.75      6.29 o 
  -4   5  13      391.73      495.24     14.44 o 
  -3   5  13      194.78      177.31      6.11 o 
  -2   5  13      787.14      854.55     23.54 o 
  -1   5  13      290.40      294.18      8.49 o 
   0   5  13       52.61       83.29      4.52 o 
   1   5  13        6.76       10.01      2.94 o 
   2   5  13      115.76      114.67      4.92 o 
   3   5  13      153.84      127.35      5.31 o 
   4   5  13      167.40      168.12      6.50 o 
   5   5  13      179.05      168.94      6.69 o 
   6   5  13        5.02       -2.35      8.24 o 
   7   5  13       25.51       31.80      3.53 o 
   8   5  13      176.99      195.18      6.50 o 
   9   5  13       46.36       61.88      3.93 o 
 -10   6  13        2.87        4.91      6.08 o 
  -1   6  13       12.19       25.91      3.93 o 
   0   6  13      526.13      502.33     15.47 o 
   1   6  13       50.31       57.16      4.12 o 
   2   6  13      195.24      251.35      7.09 o 
   3   6  13     1460.14     1629.28     37.33 o 
   4   6  13      182.53      193.17      6.89 o 
   5   6  13        1.22       -6.87      6.87 o 
   6   6  13       20.55       24.14      3.73 o 
   7   6  13       79.00       92.96      5.11 o 
   8   6  13      364.51      410.28     13.45 o 
  -9   7  13        0.32       -7.26      7.26 o 
  -8   7  13      585.59      813.71     22.85 o 
  -7   7  13      209.29      288.27      9.06 o 
  -6   7  13      449.17      529.29     15.24 o 
  -5   7  13      142.58      154.65      7.48 o 
  -4   7  13      175.35      177.39      7.48 o 
  -3   7  13       27.31       37.10      5.10 o 
  -2   7  13       47.93       50.08      4.91 o 
  -1   7  13     1015.76      890.72     23.81 o 
   0   7  13       47.97       62.26      4.91 o 
   1   7  13      558.88      555.21     16.66 o 
   2   7  13      898.59      808.73     22.36 o 
   3   7  13      102.18      118.16      5.90 o 
   4   7  13        1.32        5.10      2.94 o 
   5   7  13       81.08       90.60      4.91 o 
   6   7  13      100.05      117.38      5.70 o 
   7   7  13      173.65      195.98      6.30 o 
   8   7  13        0.42       -4.32      5.69 o 
  -8   8  13        3.90        8.83      3.92 o 
  -7   8  13      241.04      356.39     10.06 o 
  -6   8  13      505.27      696.37     20.81 o 
  -5   8  13      448.82      623.76     18.41 o 
  -4   8  13       68.55       55.80      5.11 o 
  -3   8  13       28.13       20.02      5.10 o 
  -2   8  13      148.43      161.95      6.69 o 
  -1   8  13        4.44       10.40      4.51 o 
   0   8  13      205.34      151.69      6.70 o 
   1   8  13       77.43      100.61      5.31 o 
   2   8  13      180.09      189.82      6.69 o 
   3   8  13      131.43      142.23      6.49 o 
   4   8  13       45.30       38.49      4.12 o 
   5   8  13      110.13      111.70      6.29 o 
   6   8  13       66.80       75.26      4.72 o 
   7   8  13        5.22        4.12      6.48 o 
  -7   9  13        5.80       -5.10      7.06 o 
  -6   9  13       94.79      111.68      5.70 o 
  -5   9  13      226.97      276.99      8.48 o 
  -4   9  13        5.61        7.85      4.51 o 
  -3   9  13        0.55        1.37      8.24 o 
  -2   9  13        2.24       -0.78      7.85 o 
  -1   9  13       19.35       -2.94     10.01 o 
   0   9  13       73.80       86.66      5.70 o 
   1   9  13       50.26       51.85      5.70 o 
   2   9  13      419.02      462.39     14.44 o 
   3   9  13        0.10       -8.24      8.24 o 
   4   9  13       20.89       20.22      4.12 o 
   5   9  13        0.02        0.59      5.89 o 
   6   9  13        5.42        3.92      2.75 o 
  -6  10  13       32.40       45.56      3.93 o 
  -5  10  13        0.37        0.39      6.28 o 
  -4  10  13        5.82        9.62      3.53 o 
  -3  10  13       99.88      148.85      6.10 o 
  -2  10  13       11.20       21.59      4.12 o 
  -1  10  13      269.69      298.54      9.08 o 
   0  10  13      150.75      126.17      5.90 o 
   1  10  13       37.66       27.88      4.71 o 
   2  10  13      140.54      177.52      6.49 o 
   3  10  13       43.57       40.46      4.52 o 
   4  10  13       36.21       42.22      3.73 o 
  -3  11  13       35.12       46.94      4.71 o 
  -2  11  13       13.85       20.41      4.12 o 
  -1  11  13       15.67       12.96      3.53 o 
   0  11  13        0.00        6.08      2.94 o 
   1  11  13        1.41       -3.34      6.48 o 
   2  11  13        2.28        4.12      5.89 o 
 -11   0  14        1.69       -3.34      5.30 o 
 -10   0  14       11.76       20.61      3.93 o 
  -9   0  14       20.62       23.36      3.73 o 
  -8   0  14      364.75      317.95      9.68 o 
  -7   0  14       58.15       63.06      4.13 o 
  -6   0  14     2453.81     2669.54     44.68 o 
  -5   0  14     2384.58     2394.17     39.98 o 
  -4   0  14     2694.32     2883.50     41.37 o 
  -3   0  14     3193.99     3557.49     43.81 o 
  -2   0  14      426.15      412.20     11.90 o 
  -1   0  14     6765.97     6336.04     57.92 o 
   0   0  14      104.31      157.77      4.72 o 
   1   0  14      149.32      160.10      5.12 o 
   2   0  14      544.33      511.05     13.91 o 
   3   0  14      234.65      225.05      6.71 o 
   4   0  14       21.45       23.95      3.53 o 
   5   0  14      264.18      310.49      9.86 o 
   6   0  14     1803.17     1583.08     36.55 o 
   7   0  14      357.87      281.94      9.09 o 
   8   0  14      967.73      872.16     23.79 o 
   9   0  14      695.95      638.64     19.11 o 
  10   0  14      101.15       87.93      4.92 o 
 -11   1  14       10.45       14.72      3.34 o 
 -10   1  14        6.74        7.06      3.14 o 
  -9   1  14      125.80      170.34      6.49 o 
  -8   1  14       79.76       62.69      5.31 o 
  -7   1  14       53.50       71.11      4.32 o 
  -6   1  14      290.15      330.42      9.47 o 
  -5   1  14     1080.72     1265.94     28.70 o 
  -4   1  14      824.93      864.48     22.18 o 
  -3   1  14      675.44      669.91     18.14 o 
  -2   1  14      342.04      260.57      7.52 o 
  -1   1  14     2258.40     2140.60     31.46 o 
   0   1  14     1447.06     1364.18     24.78 o 
   1   1  14        5.69        6.87      1.77 o 
   2   1  14      201.59      199.10      5.72 o 
   3   1  14       12.11       21.39      2.55 o 
   4   1  14      887.70      935.72     24.58 o 
   5   1  14       16.74       18.65      3.93 o 
   6   1  14       10.51        9.42      3.73 o 
   7   1  14     1048.15     1009.52    105.70 o 
   8   1  14      491.30      445.25     35.56 o 
   9   1  14      284.26      256.48     14.80 o 
  10   1  14       92.85       82.73      9.93 o 
 -11   2  14       60.86       74.86      4.91 o 
 -10   2  14      144.33      165.31      6.69 o 
  -9   2  14      244.89      291.99      9.46 o 
  -8   2  14      132.06      204.19      7.48 o 
  -7   2  14     1131.41     1374.16     34.49 o 
  -6   2  14     1150.23     1454.44     33.53 o 
  -5   2  14      189.19      165.48      5.91 o 
  -4   2  14        3.78        4.12      2.55 o 
  -3   2  14      161.14      154.21      5.32 o 
  -2   2  14     3889.59     3997.01     46.35 o 
  -1   2  14      157.94      236.55      7.29 o 
   0   2  14      998.58     1073.65     22.50 o 
   1   2  14      409.00      460.76     13.27 o 
   2   2  14       97.80       92.03      3.93 o 
   3   2  14     2402.33     2354.22     38.35 o 
   4   2  14        1.39       -6.67      6.67 o 
   5   2  14      116.37      119.58      5.51 o 
   6   2  14       77.60       83.91      5.11 o 
   7   2  14      682.39      716.91     21.87 o 
   8   2  14        0.44        0.59      7.46 o 
   9   2  14       95.47       85.73      5.11 o 
  10   2  14      164.41      173.59      5.71 o 
 -11   3  14       14.12       14.72      3.73 o 
 -10   3  14       17.26       23.16      4.12 o 
  -9   3  14      163.41      240.36      7.68 o 
  -8   3  14     1019.74     1135.24     32.81 o 
  -7   3  14      343.77      469.14     14.81 o 
  -6   3  14     1366.39     1644.97     36.47 o 
  -5   3  14     1989.05     2560.45     43.28 o 
  -4   3  14       91.84      120.32      5.11 o 
  -3   3  14     1659.46     1717.68     31.52 o 
  -2   3  14      580.09      631.57     18.09 o 
  -1   3  14        1.73        9.81      1.96 o 
   0   3  14     1002.48     1041.81     23.28 o 
   1   3  14       14.01       27.28      2.55 o 
   2   3  14      288.46      257.28      8.10 o 
   3   3  14      345.72      353.39     11.27 o 
   4   3  14     1886.27     1899.28     37.47 o 
   5   3  14       18.08       19.04      3.53 o 
   6   3  14     1168.67     1161.70     31.30 o 
   7   3  14      523.65      475.92     14.07 o 
   8   3  14       40.31       26.90      3.93 o 
   9   3  14       37.15       33.58      4.12 o 
 -11   4  14       12.90        6.67      3.14 o 
 -10   4  14       21.93       23.75      4.12 o 
  -9   4  14       23.26       25.13      4.71 o 
  -8   4  14       22.63       31.02      5.10 o 
  -7   4  14     2291.66     3237.35     54.27 o 
  -6   4  14        5.92       15.90      4.32 o 
  -5   4  14      270.94      374.84     11.44 o 
  -4   4  14       47.76       61.08      4.32 o 
  -3   4  14      943.26     1000.83     25.22 o 
  -2   4  14        0.69        4.91      5.89 o 
  -1   4  14      314.89      304.06      9.09 o 
   0   4  14       72.66       69.96      3.73 o 
   1   4  14       47.53       49.30      3.34 o 
   2   4  14       44.72       38.89      2.95 o 
   3   4  14      263.48      202.21      6.31 o 
   4   4  14      144.98      123.19      5.51 o 
   5   4  14     1009.13      988.70     29.21 o 
   6   4  14        0.34        8.24      9.03 o 
   7   4  14      118.54      123.51      5.70 o 
   8   4  14        8.93       10.99      3.73 o 
   9   4  14      138.24      138.58      5.51 o 
 -10   5  14       17.68       30.23      4.12 o 
  -9   5  14      110.98      162.25      6.69 o 
  -8   5  14       61.55       78.78      6.29 o 
  -7   5  14        5.70       17.27      4.51 o 
  -6   5  14        5.35        9.81      4.51 o 
  -5   5  14     1240.68     1554.51     36.17 o 
  -4   5  14       14.78       13.54      4.12 o 
  -3   5  14       39.51       35.94      3.93 o 
  -2   5  14      577.27      581.78     18.07 o 
  -1   5  14       16.68       26.69      2.94 o 
   0   5  14      215.69      298.41      9.07 o 
   1   5  14       30.97       30.04      3.14 o 
   2   5  14      567.82      543.02     15.88 o 
   3   5  14       25.82       25.13      3.53 o 
   4   5  14      327.30      298.97      8.89 o 
   5   5  14      259.84      289.10      8.48 o 
   6   5  14       80.85       72.91      5.31 o 
   7   5  14      194.07      218.26      7.49 o 
   8   5  14       23.12       33.57      3.93 o 
   9   5  14       79.18       95.36      4.72 o 
 -10   6  14       15.84       12.17      3.73 o 
  -1   6  14       26.17       28.47      4.12 o 
   0   6  14      107.35      129.00      5.51 o 
   1   6  14       45.62       53.42      4.32 o 
   2   6  14      152.18      164.14      6.69 o 
   3   6  14      962.70      987.22     29.38 o 
   4   6  14       56.46       46.95      4.52 o 
   5   6  14        7.36       12.95      2.94 o 
   6   6  14       55.12       69.14      4.91 o 
   7   6  14        5.82        9.03      3.53 o 
   8   6  14       49.03       62.86      4.13 o 
  -9   7  14        6.00        0.39      7.46 o 
  -8   7  14       71.57       99.44      6.09 o 
  -7   7  14      102.18      231.43      8.06 o 
  -6   7  14      332.97      457.82     14.22 o 
  -5   7  14       37.49       34.56      5.11 o 
  -4   7  14     1766.54     2176.23     44.63 o 
  -3   7  14       84.72       92.37      5.90 o 
  -2   7  14       12.71       13.15      4.32 o 
  -1   7  14       10.63       10.79      4.32 o 
   0   7  14      491.12      504.55     15.45 o 
   1   7  14       49.01       50.48      4.32 o 
   2   7  14        3.09       12.56      3.73 o 
   3   7  14      499.73      533.33     15.65 o 
   4   7  14        4.18        7.26      8.05 o 
   5   7  14       30.19       38.09      4.12 o 
   6   7  14       68.51       97.66      5.31 o 
   7   7  14        3.82       -3.92      6.67 o 
  -8   8  14      184.43      223.71      7.29 o 
  -7   8  14       49.16       76.80      5.70 o 
  -6   8  14      128.80      190.05      7.48 o 
  -5   8  14        0.15       -4.12     10.20 o 
  -4   8  14        0.96        5.10      4.32 o 
  -3   8  14       11.52       14.72      4.32 o 
  -2   8  14       64.94       84.48      5.89 o 
  -1   8  14      363.21      372.48     10.47 o 
   0   8  14        0.11        2.16      7.46 o 
   1   8  14      100.85      117.57      5.90 o 
   2   8  14       35.35       46.54      5.11 o 
   3   8  14        3.39        4.91      7.65 o 
   4   8  14       55.17       58.54      5.30 o 
   5   8  14      119.71      102.88      5.31 o 
   6   8  14      130.90      140.71      5.71 o 
   7   8  14        2.54        3.53      5.69 o 
  -7   9  14       83.89       66.66      4.92 o 
  -6   9  14        0.08       -8.24      8.24 o 
  -5   9  14       11.21       22.57      4.51 o 
  -4   9  14       60.89       89.39      6.29 o 
  -3   9  14       61.42       91.75      5.30 o 
  -2   9  14       59.48       45.97      5.50 o 
  -1   9  14       52.95       47.93      4.91 o 
   0   9  14      228.50      249.74      8.28 o 
   1   9  14      113.11      124.49      6.10 o 
   2   9  14       10.19        5.89      8.44 o 
   3   9  14       48.49       48.32      4.91 o 
   4   9  14        0.01        5.30      3.14 o 
   5   9  14       67.26       72.91      4.13 o 
  -5  10  14       16.00       23.95      3.73 o 
  -4  10  14        4.27        3.73      3.73 o 
  -3  10  14       32.72       48.50      4.12 o 
  -2  10  14       16.69       10.99      3.93 o 
  -1  10  14        8.88       14.13      4.51 o 
   0  10  14       65.18       56.00      5.11 o 
   1  10  14       49.20       51.86      4.91 o 
   2  10  14       54.30       64.63      5.11 o 
   3  10  14       57.98       75.65      4.52 o 
   4  10  14        3.13       -0.78      6.08 o 
  -3  11  14        1.53       -5.49      6.48 o 
  -2  11  14       35.59       42.22      3.73 o 
  -1  11  14       10.63        7.85      3.53 o 
   0  11  14        3.95       -2.35      6.67 o 
   1  11  14       60.10       81.16      4.72 o 
 -11   1  15      162.15      139.26      7.09 o 
 -10   1  15        2.17       -2.94      6.08 o 
  -9   1  15       35.59       36.33      4.32 o 
  -8   1  15      135.85      135.75      6.69 o 
  -7   1  15       18.17       18.06      3.53 o 
  -6   1  15       20.48       23.95      3.93 o 
  -5   1  15       19.29        9.03      3.53 o 
  -4   1  15     2060.29     2222.12     37.49 o 
  -3   1  15       30.51       28.47      2.95 o 
  -2   1  15     1450.50     1614.91     28.99 o 
  -1   1  15      547.95      508.78     14.11 o 
   0   1  15      856.07      832.55     20.21 o 
   1   1  15      198.12      113.14      3.75 o 
   2   1  15      345.80      286.10      8.30 o 
   3   1  15      186.50      201.13      5.71 o 
   4   1  15      416.02      397.16     11.48 o 
   5   1  15      333.47      334.59      9.88 o 
   6   1  15      240.05      217.83     10.35 o 
   7   1  15      192.02      177.00      9.95 o 
   8   1  15       38.59       51.11      9.72 o 
   9   1  15      114.25       89.53      7.97 o 
  10   1  15       61.12       64.43      5.40 o 
 -11   2  15        5.52       -1.18      6.67 o 
 -10   2  15      181.70      235.57      8.27 o 
  -9   2  15        5.92       12.56      3.53 o 
  -8   2  15      517.68      543.82     16.65 o 
  -7   2  15        8.16        3.73      8.83 o 
  -6   2  15      538.55      632.06     20.03 o 
  -5   2  15      180.10      250.52      6.89 o 
  -4   2  15     1186.25     1189.43     26.95 o 
  -3   2  15     4007.57     4546.06     53.67 o 
  -2   2  15        8.07        1.96      2.36 o 
  -1   2  15       61.31       73.29      3.34 o 
   0   2  15        6.84        9.03      2.35 o 
   1   2  15     1604.01     1655.18     29.87 o 
   2   2  15      936.10      768.74     21.42 o 
   3   2  15      504.82      455.09     13.68 o 
   4   2  15       93.87       92.59      4.52 o 
   5   2  15      682.93      690.41     20.88 o 
   6   2  15        1.29        0.00      3.73 o 
   7   2  15       95.92       82.96      5.90 o 
   8   2  15       15.83       17.47      3.93 o 
   9   2  15       90.41       96.93      5.11 o 
 -11   3  15        6.85       10.20      2.94 o 
 -10   3  15        1.68        0.00      6.48 o 
  -9   3  15      241.09      340.31     10.06 o 
  -8   3  15       43.30       62.84      5.89 o 
  -7   3  15      470.50      656.79     20.20 o 
  -6   3  15       78.52      180.41      7.07 o 
  -5   3  15     1162.41     1607.22     35.34 o 
  -4   3  15       37.93       69.52      4.12 o 
  -3   3  15      222.21      210.17      6.11 o 
  -2   3  15       63.90       54.82      3.73 o 
  -1   3  15      723.04      702.50     20.33 o 
   0   3  15       15.19        3.14      4.71 o 
   1   3  15       53.29       32.41      2.75 o 
   2   3  15        6.75       10.40      2.35 o 
   3   3  15      302.08      287.86      8.09 o 
   4   3  15       41.81       38.88      4.12 o 
   5   3  15      267.09      253.46      8.09 o 
   6   3  15        4.58        9.03      3.73 o 
   7   3  15      162.46      174.40      6.50 o 
   8   3  15        6.11        1.77      7.46 o 
   9   3  15       79.37       81.97      4.72 o 
 -10   4  15       26.90       27.49      3.93 o 
  -9   4  15       97.93      182.65      6.88 o 
  -8   4  15      214.60      396.45     12.41 o 
  -7   4  15      481.02      636.12     19.80 o 
  -6   4  15       78.49      111.43      5.90 o 
  -5   4  15      248.55      356.71     10.45 o 
  -4   4  15     1272.07     1553.79     34.01 o 
  -3   4  15     1406.46     1586.23     32.71 o 
  -2   4  15      143.82      146.23      5.31 o 
  -1   4  15       94.30      126.42      5.11 o 
   0   4  15        5.10       24.14      2.94 o 
   1   4  15      512.53      516.23     16.26 o 
   2   4  15       92.14      103.21      4.32 o 
   3   4  15        8.00        6.67      3.34 o 
   4   4  15       40.79       48.11      4.32 o 
   5   4  15      209.46      215.53      7.49 o 
   6   4  15      340.93      375.48     11.26 o 
   7   4  15        9.95       15.11      3.34 o 
   8   4  15      108.48      105.42      5.11 o 
   9   4  15      178.34      189.99      6.11 o 
 -10   5  15       32.20       51.45      4.52 o 
  -9   5  15       35.61       51.05      5.11 o 
  -8   5  15      265.99      332.39     10.26 o 
  -7   5  15        0.58        3.73      9.61 o 
  -6   5  15        0.21        8.24      9.03 o 
  -5   5  15      835.56     1134.62     32.30 o 
  -4   5  15      159.95      160.62      6.30 o 
  -3   5  15      159.49      166.33      6.10 o 
  -2   5  15      176.99      208.94      6.50 o 
  -1   5  15       51.23       66.78      4.52 o 
   0   5  15       24.18       25.13      3.93 o 
   1   5  15      207.12      283.34      8.67 o 
   2   5  15      289.15      349.90     10.46 o 
   3   5  15      459.51      543.87     16.04 o 
   4   5  15      215.37      218.32      6.90 o 
   5   5  15      139.23      144.22      6.10 o 
   6   5  15        5.18        8.63      3.53 o 
   7   5  15      206.79      241.19      7.69 o 
   8   5  15       46.18       41.64      3.93 o 
  -9   6  15       17.74       29.05      4.51 o 
  -1   6  15      674.48      786.18     21.87 o 
   0   6  15      794.60      936.46     27.90 o 
   1   6  15       21.93       30.23      3.73 o 
   2   6  15       74.17       80.17      4.52 o 
   3   6  15       30.80       40.84      4.71 o 
   4   6  15      359.69      424.22     13.04 o 
   5   6  15       91.90      115.39      5.90 o 
   6   6  15        3.07        1.96      6.67 o 
   7   6  15        8.77       12.17      3.93 o 
   8   6  15       82.23       93.59      4.52 o 
  -9   7  15      252.27      258.15      7.31 o 
  -8   7  15       61.93       49.52      5.11 o 
  -7   7  15      130.75      159.76      7.67 o 
  -6   7  15        6.92        7.46      4.71 o 
  -5   7  15       95.25      114.41      6.49 o 
  -4   7  15      486.78      600.74     18.62 o 
  -3   7  15        6.19        2.94      9.62 o 
  -2   7  15      938.81     1120.74     31.56 o 
  -1   7  15      651.89      595.89     17.88 o 
   0   7  15        6.40       19.23      3.73 o 
   1   7  15      176.49      202.80      6.69 o 
   2   7  15        4.10        0.78      7.46 o 
   3   7  15      395.39      454.77     14.83 o 
   4   7  15      295.62      291.50      8.49 o 
   5   7  15       62.57       55.60      4.52 o 
   6   7  15       14.95       10.01      3.34 o 
   7   7  15        8.11       11.97      2.94 o 
  -8   8  15      217.79      208.76      7.89 o 
  -7   8  15        3.87       -4.91      7.85 o 
  -6   8  15        0.29        5.30      8.24 o 
  -5   8  15       89.13      109.10      5.90 o 
  -4   8  15       25.27       34.75      4.91 o 
  -3   8  15      449.52      560.77     17.42 o 
  -2   8  15      173.14      196.49      7.28 o 
  -1   8  15        7.45        0.78      8.83 o 
   0   8  15       25.82       13.94      3.73 o 
   1   8  15       14.16       11.58      3.53 o 
   2   8  15        3.81        0.00      4.32 o 
   3   8  15       20.56       30.43      4.12 o 
   4   8  15       40.04       58.32      4.91 o 
   5   8  15        0.11       -2.16      5.89 o 
   6   8  15       18.91       12.96      3.53 o 
  -7   9  15       74.35       65.47      5.11 o 
  -6   9  15        2.33       -5.30      7.65 o 
  -5   9  15       60.32       78.79      5.30 o 
  -4   9  15      115.42      148.31      6.49 o 
  -3   9  15       12.76       10.21      4.51 o 
  -2   9  15      152.81      161.99      6.50 o 
  -1   9  15       40.76       47.92      4.71 o 
   0   9  15       96.90       85.72      5.31 o 
   1   9  15       77.38       71.54      5.70 o 
   2   9  15       19.41       24.54      4.32 o 
   3   9  15        1.62        2.75      6.67 o 
   4   9  15       10.91        6.28      7.85 o 
   5   9  15        0.19       -5.49      5.49 o 
  -5  10  15       15.67       23.56      3.73 o 
  -4  10  15       87.59       93.99      5.11 o 
  -3  10  15       75.13       89.43      4.72 o 
  -2  10  15        0.72        5.10      7.06 o 
  -1  10  15       94.27      140.19      6.29 o 
   0  10  15       63.63       74.27      4.72 o 
   1  10  15        4.11        0.00      6.87 o 
   2  10  15       68.98       78.22      5.11 o 
   3  10  15       97.48      100.11      4.92 o 
  -1  11  15        2.43        2.35      3.14 o 
   0  11  15        2.32       -6.28      6.28 o 
 -11   0  16        5.24        4.91      2.94 o 
 -10   0  16       18.35       34.74      3.53 o 
  -9   0  16      450.59      593.31     19.00 o 
  -8   0  16        0.18       12.75      3.73 o 
  -7   0  16      262.79      237.85      7.30 o 
  -6   0  16       31.11       30.82      3.34 o 
  -5   0  16      537.40      573.71     18.25 o 
  -4   0  16     3535.37     3686.37     51.99 o 
  -3   0  16     1083.13      982.13     24.10 o 
  -2   0  16      441.67      330.93     10.11 o 
  -1   0  16      245.35      265.97      8.29 o 
   0   0  16     1178.68     1076.07     24.17 o 
   1   0  16       26.88       32.20      2.55 o 
   2   0  16      722.51      804.01     21.72 o 
   3   0  16     4383.80     4712.56     58.91 o 
   4   0  16       95.34      136.24      5.90 o 
   5   0  16     5603.24     5755.82     71.55 o 
   6   0  16      666.95      679.12     21.27 o 
   7   0  16        4.74        2.16      8.63 o 
   8   0  16        1.53        7.06      3.14 o 
   9   0  16        0.10        0.98      2.94 o 
 -11   1  16       14.94        8.05      3.34 o 
 -10   1  16        6.04       12.56      3.34 o 
  -9   1  16        0.23       -6.28      7.65 o 
  -8   1  16      185.69      225.87      7.48 o 
  -7   1  16      307.11      289.57      8.88 o 
  -6   1  16      392.35      369.19     11.07 o 
  -5   1  16       43.38       34.96      3.73 o 
  -4   1  16     1371.96     1423.47     30.88 o 
  -3   1  16     1041.35     1086.27     25.68 o 
  -2   1  16        1.69        2.94      2.55 o 
  -1   1  16      115.77       98.95      3.93 o 
   0   1  16       20.54       23.95      2.55 o 
   1   1  16      393.89      309.15      9.50 o 
   2   1  16       31.36       20.62      2.75 o 
   3   1  16       66.89       63.66      4.32 o 
   4   1  16     3159.96     3485.91     51.88 o 
   5   1  16      367.86      390.72     11.66 o 
   6   1  16     1006.68      921.95     79.31 o 
   7   1  16      267.97      243.75     19.53 o 
   8   1  16      127.52      101.60     10.92 o 
   9   1  16       77.24       60.37      3.06 o 
 -11   2  16       48.80       23.58      4.91 o 
 -10   2  16       49.13       51.66      4.91 o 
  -9   2  16       17.99       21.59      4.71 o 
  -8   2  16      199.00      267.49      8.27 o 
  -7   2  16      174.14      218.14      7.48 o 
  -6   2  16       86.52      120.49      5.70 o 
  -5   2  16     2626.22     3605.90     53.05 o 
  -4   2  16        2.52        4.71      6.67 o 
  -3   2  16      300.62      340.26     10.07 o 
  -2   2  16      348.34      375.26     10.68 o 
  -1   2  16      810.59      858.16     22.17 o 
   0   2  16     1220.10     1306.31     27.40 o 
   1   2  16       49.42       46.95      3.34 o 
   2   2  16      175.10      130.77      4.73 o 
   3   2  16        0.12       -1.18      5.10 o 
   4   2  16     1241.29     1410.43     32.37 o 
   5   2  16      176.45      209.69      7.29 o 
   6   2  16      223.97      205.94      7.49 o 
   7   2  16      404.41      418.31     12.86 o 
   8   2  16       75.79       98.26      5.50 o 
   9   2  16      170.39      153.07      5.91 o 
 -10   3  16       61.00       57.96      5.11 o 
  -9   3  16      939.90     1103.72     32.79 o 
  -8   3  16      614.37      834.60     25.02 o 
  -7   3  16      333.60      320.92     10.47 o 
  -6   3  16       83.24      148.38      6.49 o 
  -5   3  16     1241.20     1534.11     35.58 o 
  -4   3  16      506.78      708.13     19.82 o 
  -3   3  16      162.85      143.53      5.32 o 
  -2   3  16     2359.61     2442.45     39.94 o 
  -1   3  16     1302.21     1403.63     29.84 o 
   0   3  16       84.09      104.18      4.52 o 
   1   3  16      102.85       96.35      4.13 o 
   2   3  16      150.20      172.42      5.51 o 
   3   3  16      113.63      108.36      4.72 o 
   4   3  16     1020.10     1082.95     30.42 o 
   5   3  16      526.49      580.19     18.04 o 
   6   3  16       31.59       34.95      4.52 o 
   7   3  16       53.98       72.09      4.71 o 
   8   3  16      196.72      203.94      6.90 o 
   9   3  16       94.01       84.57      4.52 o 
 -10   4  16       78.86       97.90      5.50 o 
  -9   4  16       21.78       28.07      4.12 o 
  -8   4  16      202.61      181.64      7.09 o 
  -7   4  16       74.64      110.24      6.09 o 
  -6   4  16       86.97      101.03      5.90 o 
  -5   4  16      459.07      624.45     18.81 o 
  -4   4  16        3.02        1.37      8.83 o 
  -3   4  16     1236.54     1251.11     30.57 o 
  -2   4  16      238.51      256.73      8.08 o 
  -1   4  16       30.50       33.18      3.73 o 
   0   4  16        5.56        4.91      5.49 o 
   1   4  16       28.20       21.60      3.14 o 
   2   4  16       76.33       60.13      3.93 o 
   3   4  16      620.53      646.51     19.86 o 
   4   4  16      402.85      384.44     11.87 o 
   5   4  16      324.05      353.04     10.66 o 
   6   4  16       66.37       59.33      4.32 o 
   7   4  16       31.49       28.27      4.52 o 
   8   4  16        7.67       20.02      3.53 o 
   9   4  16       72.04       80.60      4.13 o 
 -10   5  16        0.14       -2.55      6.08 o 
  -9   5  16        0.61       -0.98      3.73 o 
  -8   5  16      109.14      184.07      7.08 o 
  -7   5  16        2.86        4.32      9.42 o 
  -6   5  16       62.85      113.35      6.09 o 
  -5   5  16      109.68      133.71      6.69 o 
  -4   5  16      206.67      226.56      8.08 o 
  -3   5  16       38.01       38.09      4.91 o 
  -2   5  16        6.38        6.87      3.34 o 
  -1   5  16       80.44       71.15      4.72 o 
   0   5  16      453.60      511.23     15.84 o 
   1   5  16      226.86      236.33      6.90 o 
   2   5  16       58.78       56.97      4.32 o 
   3   5  16      103.28      107.55      5.90 o 
   4   5  16      233.20      314.18      8.48 o 
   5   5  16      105.19      105.39      5.90 o 
   6   5  16      135.46      118.25      6.30 o 
   7   5  16       40.59       62.45      4.71 o 
   8   5  16       19.54       21.79      3.14 o 
  -9   6  16        2.37       -8.05      8.05 o 
   0   6  16      493.16      519.64     15.06 o 
   1   6  16      125.25       92.64      5.31 o 
   2   6  16       36.95       26.12      3.93 o 
   3   6  16      262.51      304.70     10.06 o 
   4   6  16        4.74        6.08      8.24 o 
   5   6  16       71.65       85.87      5.70 o 
   6   6  16       50.24       53.82      4.91 o 
   7   6  16       19.42       23.56      3.53 o 
  -8   7  16        8.45        4.32      8.05 o 
  -7   7  16      174.48      297.98      9.65 o 
  -6   7  16       46.38       67.76      5.30 o 
  -5   7  16       12.13       24.53      4.91 o 
  -4   7  16      300.70      397.50     12.43 o 
  -3   7  16       63.89       83.89      5.89 o 
  -2   7  16       27.91       36.32      5.10 o 
  -1   7  16       34.62       24.54      4.52 o 
   0   7  16      113.68      132.35      5.90 o 
   1   7  16       29.60       30.43      4.52 o 
   2   7  16      368.27      404.33     11.07 o 
   3   7  16        9.79       24.34      4.32 o 
   4   7  16        0.26       -2.75      7.46 o 
   5   7  16       43.13       27.30      4.32 o 
   6   7  16       35.70       32.79      4.12 o 
   7   7  16      126.23      129.33      4.92 o 
  -7   8  16        4.10        4.12      8.44 o 
  -6   8  16       19.87       19.63      4.32 o 
  -5   8  16       46.53       63.83      5.50 o 
  -4   8  16      116.96      162.06      6.69 o 
  -3   8  16        3.21        2.16      7.65 o 
  -2   8  16        1.26       -1.37      7.85 o 
  -1   8  16       69.57       98.44      5.11 o 
   0   8  16       44.30       51.65      5.11 o 
   1   8  16      247.14      269.54      8.48 o 
   2   8  16        0.24        3.34      8.24 o 
   3   8  16      246.23      281.41      9.07 o 
   4   8  16       35.14       28.28      4.12 o 
   5   8  16       10.26        8.24      3.34 o 
   6   8  16      106.31      115.29      4.92 o 
  -6   9  16       87.13       93.40      5.70 o 
  -5   9  16        7.63        4.32      3.92 o 
  -4   9  16       38.72       40.06      4.32 o 
  -3   9  16      150.30      250.96      7.68 o 
  -2   9  16      100.03      145.30      6.29 o 
  -1   9  16       15.54        4.32      8.24 o 
   0   9  16      174.61      209.13      6.89 o 
   1   9  16       19.95       24.14      4.32 o 
   2   9  16      167.63      162.26      6.30 o 
   3   9  16        5.41        5.69      3.53 o 
   4   9  16       18.40       23.75      3.53 o 
   5   9  16       35.97       51.65      3.73 o 
  -4  10  16        1.53        5.89      6.28 o 
  -3  10  16        1.19        0.00      7.06 o 
  -2  10  16       37.69       60.09      4.71 o 
  -1  10  16       43.55       55.98      4.71 o 
   0  10  16       31.78       52.43      4.32 o 
   1  10  16       51.01       53.04      4.52 o 
   2  10  16       11.27       21.79      3.73 o 
   3  10  16        1.32       -5.30      6.08 o 
 -11   1  17        5.42       -1.77      2.94 o 
 -10   1  17        4.30        5.30      3.14 o 
  -9   1  17       15.93        3.34      6.67 o 
  -8   1  17       38.48       48.50      4.32 o 
  -7   1  17       22.88       44.17      4.51 o 
  -6   1  17      801.54      865.94     24.71 o 
  -5   1  17      664.79      942.46     27.04 o 
  -4   1  17      217.91      271.60      8.67 o 
  -3   1  17       71.61       63.08      4.13 o 
  -2   1  17      612.43      510.31     15.70 o 
  -1   1  17      703.77      775.09     21.51 o 
   0   1  17       30.12       56.35      3.34 o 
   1   1  17      362.75      385.38     11.47 o 
   2   1  17     1448.39     1269.16     29.30 o 
   3   1  17       12.24        4.51      8.44 o 
   4   1  17       83.46      102.99      5.70 o 
   5   1  17       39.51       54.98      5.11 o 
   6   1  17       35.55       36.38      4.42 o 
   7   1  17      330.28      324.49     13.13 o 
   8   1  17       24.52       22.65      3.24 o 
   9   1  17       31.74       24.69      2.55 o 
 -10   2  17       38.66       33.58      4.12 o 
  -9   2  17       23.96       29.05      4.52 o 
  -8   2  17        2.69        2.16      3.53 o 
  -7   2  17      208.29      297.88      9.06 o 
  -6   2  17      357.71      575.78     17.59 o 
  -5   2  17      435.84      493.02     15.24 o 
  -4   2  17      753.20      703.44     20.12 o 
  -3   2  17      216.58      260.96      8.48 o 
  -2   2  17     1053.43     1181.93     27.68 o 
  -1   2  17      980.36     1166.92     27.04 o 
   0   2  17      202.13      200.61      5.71 o 
   1   2  17       69.51       73.49      4.13 o 
   2   2  17       82.90       72.33      4.32 o 
   3   2  17       36.61       32.20      4.12 o 
   4   2  17        7.68       22.18      3.53 o 
   5   2  17        2.08       17.86      3.73 o 
   6   2  17       61.03       64.24      5.11 o 
   7   2  17       94.17       95.34      5.50 o 
   8   2  17       11.30       20.02      3.34 o 
   9   2  17      107.56      118.83      5.12 o 
 -10   3  17       50.74       28.88      4.71 o 
  -9   3  17      162.46      208.89      8.47 o 
  -8   3  17      147.21      166.09      7.08 o 
  -7   3  17        5.81        2.16      8.24 o 
  -6   3  17      146.08      202.87      7.48 o 
  -5   3  17        2.40        0.78      7.85 o 
  -4   3  17      349.81      407.24     12.25 o 
  -3   3  17      202.07      202.54      6.30 o 
  -2   3  17        1.94       -1.77      6.67 o 
  -1   3  17      158.41      195.29      6.10 o 
   0   3  17      379.57      471.07     14.04 o 
   1   3  17       33.18       46.53      3.73 o 
   2   3  17       12.12       11.97      3.34 o 
   3   3  17      240.00      251.96      8.48 o 
   4   3  17        6.75        9.62      3.73 o 
   5   3  17        9.25       11.97      2.94 o 
   6   3  17       32.92       39.07      4.32 o 
   7   3  17       62.45       58.15      4.52 o 
   8   3  17      105.16      114.86      5.11 o 
   9   3  17       34.73       37.12      3.54 o 
 -10   4  17      195.34      214.12      8.28 o 
  -9   4  17       27.50       32.00      4.52 o 
  -8   4  17      119.33      237.40      7.47 o 
  -7   4  17     1145.10     1575.11     37.71 o 
  -6   4  17       23.45       35.33      4.52 o 
  -5   4  17      458.00      511.75     15.64 o 
  -4   4  17       84.60       81.17      5.70 o 
  -3   4  17       13.77       15.70      4.12 o 
  -2   4  17       43.11       53.02      3.93 o 
  -1   4  17       21.07       23.56      3.34 o 
   0   4  17       13.28       -1.96      6.67 o 
   1   4  17      453.77      566.48     17.62 o 
   2   4  17     1155.73     1155.70     30.10 o 
   3   4  17     1320.89     1363.22     33.61 o 
   4   4  17       74.07       71.33      5.31 o 
   5   4  17      192.18      195.57      6.70 o 
   6   4  17      145.28      142.67      6.30 o 
   7   4  17      418.75      479.00     14.45 o 
   8   4  17      131.87      131.28      5.51 o 
  -9   5  17       54.41       89.59      5.30 o 
  -8   5  17       48.99       85.83      5.50 o 
  -7   5  17      160.74      208.46      7.68 o 
  -6   5  17       24.84       28.27      4.52 o 
  -5   5  17       41.69       49.09      5.30 o 
  -4   5  17        0.45       -5.89      7.46 o 
  -3   5  17       70.35       54.03      4.32 o 
  -2   5  17        2.31        6.48      7.06 o 
  -1   5  17        6.51       38.27      4.32 o 
   0   5  17       53.37       63.44      4.91 o 
   1   5  17      506.52      519.99     16.05 o 
   2   5  17      143.10      182.40      6.69 o 
   3   5  17       94.47      108.51      5.31 o 
   4   5  17      686.01      760.90     23.06 o 
   5   5  17       68.98       98.44      5.70 o 
   6   5  17      321.79      335.56     10.47 o 
   7   5  17        0.71        2.16      6.48 o 
   8   5  17        2.92        7.65      2.75 o 
  -9   6  17        0.14       -0.78      6.48 o 
   0   6  17      227.04      301.74      9.26 o 
   1   6  17      173.40      269.92      8.47 o 
   2   6  17      300.63      420.18     12.43 o 
   3   6  17        1.36       -3.92      7.65 o 
   4   6  17       61.21       67.38      5.11 o 
   5   6  17      191.36      220.81      7.49 o 
   6   6  17      160.81      211.66      6.89 o 
   7   6  17        0.79       10.60      2.75 o 
  -8   7  17       68.74       84.51      5.11 o 
  -7   7  17      153.28      198.45      7.28 o 
  -6   7  17       30.62       49.28      4.91 o 
  -5   7  17      688.43      915.57     27.45 o 
  -4   7  17      447.75      540.18     15.84 o 
  -3   7  17       67.22       79.77      5.89 o 
  -2   7  17       91.00      145.46      6.68 o 
  -1   7  17       47.87       54.01      5.11 o 
   0   7  17       83.91      100.43      5.90 o 
   1   7  17      104.37      118.17      5.90 o 
   2   7  17       26.14       32.98      4.32 o 
   3   7  17       88.80      109.68      5.50 o 
   4   7  17       37.67       35.74      4.52 o 
   5   7  17       41.39       48.31      4.52 o 
   6   7  17       21.72       20.61      3.53 o 
  -7   8  17       95.98       85.75      5.31 o 
  -6   8  17      112.56      150.29      6.49 o 
  -5   8  17        7.95       19.04      4.12 o 
  -4   8  17       11.84        7.65      7.65 o 
  -3   8  17      130.69      119.61      6.10 o 
  -2   8  17        0.24       -4.71      9.61 o 
  -1   8  17       31.19       47.71      4.91 o 
   0   8  17        4.12        0.00      8.24 o 
   1   8  17        1.56        7.46      8.05 o 
   2   8  17       60.78       74.06      5.11 o 
   3   8  17        6.05        4.71      3.53 o 
   4   8  17        0.26        3.73      6.87 o 
   5   8  17        7.93        9.03      2.94 o 
  -6   9  17        1.63       -1.37      5.69 o 
  -5   9  17       30.56       37.90      4.32 o 
  -4   9  17       70.29       67.60      5.11 o 
  -3   9  17        2.40       -8.24      8.24 o 
  -2   9  17       53.31       61.88      5.11 o 
  -1   9  17       28.27       29.45      4.12 o 
   0   9  17       10.68        7.07      4.12 o 
   1   9  17       72.02       62.30      5.11 o 
   2   9  17        2.61        2.16      7.26 o 
   3   9  17       72.45       83.14      4.72 o 
   4   9  17      130.52      150.01      5.32 o 
  -4  10  17      134.26      165.22      5.91 o 
  -3  10  17       23.28       25.33      3.93 o 
  -2  10  17        3.83       -1.57      5.89 o 
  -1  10  17       82.94       87.88      4.72 o 
   0  10  17       29.21       29.65      3.73 o 
   1  10  17       44.92       54.61      4.32 o 
   2  10  17      145.31      176.68      6.11 o 
 -10   0  18       12.19        0.00      6.48 o 
  -9   0  18       56.02       53.24      4.52 o 
  -8   0  18      434.54      378.76     12.27 o 
  -7   0  18      624.50      645.21     18.87 o 
  -6   0  18      168.43      133.67      6.69 o 
  -5   0  18      530.77      564.70     16.06 o 
  -4   0  18     1050.51      900.44     23.24 o 
  -3   0  18      987.70      857.45     25.02 o 
  -2   0  18     1188.60     1133.21     27.75 o 
  -1   0  18        4.02       -6.48      6.48 o 
   0   0  18     2957.52     3427.85     48.70 o 
   1   0  18     3202.20     3305.33     48.67 o 
   2   0  18     1735.41     1690.43     34.72 o 
   3   0  18      287.14      318.90      8.88 o 
   4   0  18      570.02      580.32     16.86 o 
   5   0  18      105.17       84.74      5.31 o 
   6   0  18        3.34        8.83      3.73 o 
   7   0  18       18.13       31.41      3.34 o 
   8   0  18       14.07       13.15      3.14 o 
   9   0  18       84.65       73.35      3.93 o 
 -10   1  18        4.82        9.22      2.35 o 
  -9   1  18       57.72       58.93      5.11 o 
  -8   1  18       22.30       15.70      3.53 o 
  -7   1  18      892.45      987.01     28.14 o 
  -6   1  18      422.85      406.74     12.66 o 
  -5   1  18      914.72     1086.45     30.56 o 
  -4   1  18      524.15      503.86     16.06 o 
  -3   1  18      129.32      151.69      5.71 o 
  -2   1  18      159.75      123.24      4.72 o 
  -1   1  18      888.64     1110.21     26.98 o 
   0   1  18      422.98      397.68     12.08 o 
   1   1  18     2119.23     2525.09     41.96 o 
   2   1  18      486.64      516.18     15.06 o 
   3   1  18     2170.74     2440.58     43.98 o 
   4   1  18      333.94      356.29     10.27 o 
   5   1  18       48.29       58.53      4.52 o 
   6   1  18       43.97       43.55      3.06 o 
   7   1  18       86.34       88.10      8.45 o 
   8   1  18        0.77        6.03      2.85 o 
   9   1  18        3.38        4.11      3.04 o 
 -10   2  18       18.39       12.96      3.73 o 
  -9   2  18       74.93      111.62      6.09 o 
  -8   2  18      339.83      443.66     13.43 o 
  -7   2  18        7.25        5.89      9.03 o 
  -6   2  18       50.36       57.94      4.52 o 
  -5   2  18       94.77      101.63      5.70 o 
  -4   2  18     1621.14     1913.10     39.08 o 
  -3   2  18      397.73      428.44     13.06 o 
  -2   2  18      313.33      339.47     10.07 o 
  -1   2  18       20.39        3.14      6.09 o 
   0   2  18      112.58      118.99      4.92 o 
   1   2  18       40.80       62.65      3.93 o 
   2   2  18       66.02       84.48      4.72 o 
   3   2  18       28.26       35.34      4.32 o 
   4   2  18      656.42      699.69     20.87 o 
   5   2  18      144.98      163.71      6.69 o 
   6   2  18       54.61       53.82      4.32 o 
   7   2  18       20.24       16.29      3.73 o 
   8   2  18       11.70       10.40      2.94 o 
 -10   3  18        4.88        3.73      6.67 o 
  -9   3  18       17.40       31.21      4.51 o 
  -8   3  18       78.07      104.94      6.09 o 
  -7   3  18        0.88        4.32      8.04 o 
  -6   3  18        8.54       14.91      3.73 o 
  -5   3  18     1418.29     1706.94     39.11 o 
  -4   3  18      266.77      324.09      9.86 o 
  -3   3  18     2124.48     2586.69     44.98 o 
  -2   3  18      350.19      376.84     12.45 o 
  -1   3  18       55.33       74.45      4.52 o 
   0   3  18      194.73      222.40      6.50 o 
   1   3  18      374.91      406.66     12.85 o 
   2   3  18       48.64       62.85      4.12 o 
   3   3  18      432.12      479.85     14.64 o 
   4   3  18      508.81      580.98     17.44 o 
   5   3  18       24.36       17.08      3.73 o 
   6   3  18       76.70       74.28      4.91 o 
   7   3  18      123.13      139.48      5.90 o 
   8   3  18        0.94        3.14      5.49 o 
 -10   4  18        4.50        4.71      2.94 o 
  -9   4  18        4.59        2.55      3.14 o 
  -8   4  18        0.99        0.59      8.24 o 
  -7   4  18       34.95       27.29      5.11 o 
  -6   4  18        6.74       -8.24      8.24 o 
  -5   4  18       73.95       87.83      5.31 o 
  -4   4  18     1250.83     1383.10     33.76 o 
  -3   4  18      112.89      170.89      6.49 o 
  -2   4  18      201.14      264.57      8.47 o 
  -1   4  18       49.34       47.73      4.91 o 
   0   4  18       68.38       75.06      4.91 o 
   1   4  18        1.97       12.75      2.75 o 
   2   4  18      220.93      307.42      8.87 o 
   3   4  18     1263.27     1189.89     32.16 o 
   4   4  18      354.42      354.24     11.26 o 
   5   4  18       21.52       23.16      4.32 o 
   6   4  18        0.46        2.55      7.26 o 
   7   4  18        4.18        5.89      3.34 o 
   8   4  18        3.33        1.96      5.49 o 
  -9   5  18        8.81       -4.32      7.07 o 
  -8   5  18      198.59      267.59      8.67 o 
  -7   5  18        2.51        8.05      3.92 o 
  -6   5  18       51.39       64.82      5.11 o 
  -5   5  18      139.04      236.88      7.48 o 
  -4   5  18       22.99       30.23      4.51 o 
  -3   5  18      189.22      271.97      8.27 o 
  -2   5  18       67.82       81.54      5.89 o 
  -1   5  18      394.62      442.32     11.86 o 
   0   5  18       93.01      113.23      5.90 o 
   1   5  18      199.48      277.94      8.27 o 
   2   5  18      376.72      411.51     12.25 o 
   3   5  18        7.66       15.90      3.73 o 
   4   5  18      179.40      258.93      8.07 o 
   5   5  18       10.42       13.74      3.53 o 
   6   5  18       15.23       25.12      3.53 o 
   7   5  18       64.91       74.28      4.32 o 
   0   6  18        0.10        0.00      6.87 o 
   1   6  18       26.62       26.31      3.93 o 
   2   6  18        2.00        6.87      3.92 o 
   3   6  18        1.76        0.78      8.24 o 
   4   6  18       67.32       77.41      4.91 o 
   5   6  18       16.88       13.15      3.73 o 
   6   6  18        7.22        9.22      3.53 o 
   7   6  18        0.17        4.91      6.08 o 
  -8   7  18       22.30       18.45      3.93 o 
  -7   7  18       52.59       74.26      5.50 o 
  -6   7  18       18.44       19.43      4.51 o 
  -5   7  18        7.24       17.86      3.92 o 
  -4   7  18       31.67       23.95      4.71 o 
  -3   7  18        3.04       -4.32      4.32 o 
  -2   7  18        1.11        5.10      3.53 o 
  -1   7  18      147.30      229.05      7.28 o 
   0   7  18       26.12       17.28      4.32 o 
   1   7  18       68.92       74.86      4.91 o 
   2   7  18       38.72       31.03      4.12 o 
   3   7  18       63.32       62.67      4.52 o 
   4   7  18       22.64       19.43      3.53 o 
   5   7  18        3.94        2.94      7.46 o 
   6   7  18       19.35       24.93      3.93 o 
  -7   8  18       18.78       18.06      4.32 o 
  -6   8  18        0.01        5.49      6.87 o 
  -5   8  18        1.17        5.89      3.73 o 
  -4   8  18       91.70      123.66      5.90 o 
  -3   8  18        2.09       16.88      3.73 o 
  -2   8  18       64.24       82.71      5.11 o 
  -1   8  18      102.56      123.87      5.90 o 
   0   8  18      129.62      170.76      6.49 o 
   1   8  18        0.66       -7.65      7.65 o 
   2   8  18      126.41      144.60      5.90 o 
   3   8  18      103.06      113.08      5.51 o 
   4   8  18       12.83       15.11      3.73 o 
   5   8  18       23.71       25.52      3.34 o 
  -5   9  18       30.52       30.24      4.32 o 
  -4   9  18       26.94       36.52      4.12 o 
  -3   9  18       22.53       37.10      4.52 o 
  -2   9  18      196.88      275.49      7.49 o 
  -1   9  18      144.72      138.37      5.91 o 
   0   9  18       24.37       32.00      4.32 o 
   1   9  18       48.86       71.30      5.11 o 
   2   9  18       15.13       20.41      3.73 o 
   3   9  18       95.16      137.28      5.31 o 
  -2  10  18        1.92        4.71      3.34 o 
  -1  10  18        2.49        6.48      2.94 o 
   0  10  18        6.96        5.89      3.34 o 
   1  10  18        0.33       -6.87      6.87 o 
 -10   1  19       26.92       -1.37      7.46 o 
  -9   1  19      143.62      134.22      7.68 o 
  -8   1  19      109.68      151.61      6.88 o 
  -7   1  19        0.51       15.50      3.73 o 
  -6   1  19       17.08       22.38      4.51 o 
  -5   1  19       13.19       14.52      3.53 o 
  -4   1  19       56.55       61.88      4.91 o 
  -3   1  19      322.35      317.17     10.07 o 
  -2   1  19     1056.11     1283.59     30.26 o 
  -1   1  19     1255.28     1425.94     31.99 o 
   0   1  19       13.55       17.47      3.93 o 
   1   1  19      236.26      286.46      8.67 o 
   2   1  19      526.61      583.11     16.85 o 
   3   1  19      232.11      243.63      7.29 o 
   4   1  19      614.32      658.40     20.45 o 
   5   1  19       21.14       24.54      3.73 o 
   6   1  19       12.18       10.94      2.50 o 
   7   1  19       13.89        8.05      3.18 o 
   8   1  19        3.51       -0.63      4.02 o 
 -10   2  19       62.50        2.55     12.97 o 
  -9   2  19       58.99       82.12      6.68 o 
  -8   2  19       51.40       46.35      4.71 o 
  -7   2  19       77.08      102.78      5.90 o 
  -6   2  19      107.60       99.89      6.10 o 
  -5   2  19      765.21      877.58     24.69 o 
  -4   2  19     1320.13     1507.99     36.43 o 
  -3   2  19       12.27       21.79      4.12 o 
  -2   2  19       20.66       30.62      3.93 o 
  -1   2  19      236.82      308.35      8.67 o 
   0   2  19      171.32      192.17      6.69 o 
   1   2  19      149.18      135.79      6.10 o 
   2   2  19       12.70       26.89      3.53 o 
   3   2  19     1061.48     1265.63     32.24 o 
   4   2  19       17.18       18.06      3.73 o 
   5   2  19      572.96      632.31     18.65 o 
   6   2  19       10.64        6.87      7.46 o 
   7   2  19      105.37      102.65      5.11 o 
   8   2  19       20.77       22.58      3.53 o 
 -10   3  19        2.24       -1.18      5.49 o 
  -9   3  19        6.90        0.00      6.87 o 
  -8   3  19       20.07       32.59      4.51 o 
  -7   3  19       25.52       42.99      4.91 o 
  -6   3  19       92.47      104.57      5.90 o 
  -5   3  19      129.08      164.25      6.69 o 
  -4   3  19        7.12       25.51      4.32 o 
  -3   3  19      592.08      748.76     22.23 o 
  -2   3  19       24.01       47.70      4.12 o 
  -1   3  19       32.55       31.61      4.12 o 
   0   3  19      889.20     1062.04     29.55 o 
   1   3  19        7.85       19.82      3.53 o 
   2   3  19       42.98       38.49      4.32 o 
   3   3  19      271.14      298.44      8.28 o 
   4   3  19       92.18      110.86      5.90 o 
   5   3  19      142.53      184.96      6.49 o 
   6   3  19       71.13       72.90      4.52 o 
   7   3  19       29.18       39.27      3.73 o 
   8   3  19        0.22       -0.39      5.49 o 
  -9   4  19        0.61        5.69      6.48 o 
  -8   4  19       71.51       82.14      5.31 o 
  -7   4  19       25.22       24.74      4.12 o 
  -6   4  19       20.39       18.45      4.32 o 
  -5   4  19      146.12      242.03      7.48 o 
  -4   4  19       33.57       53.21      4.52 o 
  -3   4  19      312.80      412.79     12.63 o 
  -2   4  19       20.93       39.26      5.10 o 
  -1   4  19     3029.72     4058.15     57.92 o 
   0   4  19      485.43      595.44     17.63 o 
   1   4  19      107.71      142.75      6.69 o 
   2   4  19       65.33       77.01      5.30 o 
   3   4  19        7.52        4.51      6.67 o 
   4   4  19      618.73      648.16     18.67 o 
   5   4  19       74.90       69.17      4.91 o 
   6   4  19      117.74      144.97      6.10 o 
   7   4  19       65.86       90.40      4.32 o 
  -9   5  19        5.70       -1.18      6.67 o 
  -8   5  19        1.41        5.69      7.26 o 
  -7   5  19       48.15       37.71      5.11 o 
  -6   5  19        9.28       25.32      4.12 o 
  -5   5  19        9.12       -1.57     10.40 o 
  -4   5  19       26.43       27.88      4.52 o 
  -3   5  19       62.09       78.58      6.09 o 
  -2   5  19      808.93     1147.89     32.09 o 
  -1   5  19      279.42      419.03     12.03 o 
   0   5  19       12.55       15.90      3.73 o 
   1   5  19      309.16      385.12     12.24 o 
   2   5  19      186.93      218.59      6.89 o 
   3   5  19       95.91      100.06      5.90 o 
   4   5  19       83.48      105.15      5.70 o 
   5   5  19        2.11       -5.10      7.65 o 
   6   5  19        9.57       10.79      3.34 o 
   7   5  19       61.62       69.57      4.52 o 
   0   6  19       17.75       28.46      4.71 o 
   1   6  19       31.82       53.40      4.52 o 
   2   6  19        3.01       -2.16      9.03 o 
   3   6  19      433.33      604.21     18.80 o 
   4   6  19       26.10       45.55      4.52 o 
   5   6  19       54.92       71.31      4.52 o 
   6   6  19       65.91       68.39      4.52 o 
  -7   7  19       93.92      113.27      5.51 o 
  -6   7  19      123.72      138.51      5.71 o 
  -5   7  19       36.49       64.02      5.30 o 
  -4   7  19       30.18       38.87      4.52 o 
  -3   7  19      102.41      156.51      6.10 o 
  -2   7  19       32.75       36.91      4.12 o 
  -1   7  19       43.39       36.53      4.12 o 
   0   7  19        9.71        0.79      9.03 o 
   1   7  19       42.55       42.22      4.12 o 
   2   7  19      130.39      143.62      6.49 o 
   3   7  19       57.96       71.31      4.91 o 
   4   7  19      160.36      171.30      6.50 o 
   5   7  19       26.25       24.35      3.53 o 
  -6   8  19        3.94        7.65      3.14 o 
  -5   8  19        4.65       -3.92      7.65 o 
  -4   8  19       18.07       37.49      4.32 o 
  -3   8  19       24.28       32.00      4.12 o 
  -2   8  19       34.33       64.80      4.91 o 
  -1   8  19       20.48       28.27      4.32 o 
   0   8  19        8.80        6.67      3.73 o 
   1   8  19       96.02      108.33      5.90 o 
   2   8  19        0.40       -2.75      7.06 o 
   3   8  19        5.17       15.70      3.34 o 
   4   8  19       21.60       17.67      3.73 o 
  -4   9  19        9.88       17.66      3.53 o 
  -3   9  19       42.97       56.57      4.52 o 
  -2   9  19       30.06       29.06      4.32 o 
  -1   9  19        5.09        5.30      6.87 o 
   0   9  19       59.62       89.20      5.31 o 
   1   9  19      100.74      140.82      5.90 o 
   2   9  19       22.24       24.34      3.73 o 
   3   9  19       17.03       16.88      3.53 o 
 -10   0  20        0.03       -5.49      5.49 o 
  -9   0  20       56.64        8.25     10.41 o 
  -8   0  20        2.30       -3.34      6.48 o 
  -7   0  20       15.67       26.89      3.53 o 
  -6   0  20       34.91       47.91      4.52 o 
  -5   0  20      982.67      962.74     29.39 o 
  -4   0  20      865.92      673.83     19.75 o 
  -3   0  20     1342.59     1316.70     33.63 o 
  -2   0  20     5611.33     6158.14     72.98 o 
  -1   0  20     3489.48     4509.74     60.35 o 
   0   0  20       13.98       14.92      3.34 o 
   1   0  20     1210.50     1253.75     31.34 o 
   2   0  20      217.40      231.14      7.29 o 
   3   0  20      142.27      122.58      5.90 o 
   4   0  20       54.59       62.86      4.52 o 
   5   0  20       93.09       93.77      5.11 o 
   6   0  20       77.45       97.48      4.52 o 
   7   0  20       88.77       95.15      4.91 o 
   8   0  20        3.32        0.78      4.71 o 
 -10   1  20       63.50      -11.60     11.60 o 
  -9   1  20        4.78        1.57      3.14 o 
  -8   1  20       15.67       19.43      3.93 o 
  -7   1  20       42.06       21.60      4.32 o 
  -6   1  20      103.61       80.81      5.90 o 
  -5   1  20      182.29      220.74      8.27 o 
  -4   1  20     1698.33     2051.40     44.18 o 
  -3   1  20     2521.09     2696.10     48.57 o 
  -2   1  20     1666.69     1925.22     39.72 o 
  -1   1  20     1503.53     1939.47     39.20 o 
   0   1  20      646.26      851.19     25.64 o 
   1   1  20      113.58      166.18      6.29 o 
   2   1  20     2003.75     2146.90     42.19 o 
   3   1  20      994.05     1188.92     31.00 o 
   4   1  20        0.37        5.30      6.67 o 
   5   1  20        2.09        5.69      2.94 o 
   6   1  20        0.05        3.96      4.28 o 
   7   1  20        9.67        1.73      7.26 o 
   8   1  20       67.07       63.99      9.34 o 
 -10   2  20       40.58       -9.43      9.43 o 
  -9   2  20       35.88       29.26      4.71 o 
  -8   2  20       38.44       20.82      4.52 o 
  -7   2  20      495.85      646.51     19.42 o 
  -6   2  20        0.11        5.89      3.73 o 
  -5   2  20      123.23      110.93      5.90 o 
  -4   2  20       26.19       21.20      4.32 o 
  -3   2  20       36.70       45.16      5.11 o 
  -2   2  20       16.92       14.13      4.12 o 
  -1   2  20      492.58      704.95     21.20 o 
   0   2  20      201.74      214.93      7.09 o 
   1   2  20      354.50      420.06     13.04 o 
   2   2  20      771.78      944.42     28.28 o 
   3   2  20       26.66       36.71      3.73 o 
   4   2  20        6.32       10.40      3.73 o 
   5   2  20       89.09      125.21      5.70 o 
   6   2  20       55.44       49.31      4.52 o 
   7   2  20      115.11      136.92      5.70 o 
   8   2  20       15.47       10.99      2.94 o 
  -9   3  20       13.18        1.37      4.32 o 
  -8   3  20      165.09      175.63      9.06 o 
  -7   3  20        3.48        4.12      8.24 o 
  -6   3  20      441.13      546.61     16.23 o 
  -5   3  20        5.91        3.73      8.24 o 
  -4   3  20      117.06      135.70      5.90 o 
  -3   3  20      404.98      414.32     12.46 o 
  -2   3  20       67.67       78.20      5.11 o 
  -1   3  20        2.64        7.26      3.53 o 
   0   3  20       16.49        8.05      3.53 o 
   1   3  20     1671.46     2018.75     41.52 o 
   2   3  20       53.97       61.09      4.52 o 
   3   3  20      130.52      153.04      6.10 o 
   4   3  20      517.85      603.51     18.43 o 
   5   3  20        8.30        4.71      6.87 o 
   6   3  20      159.39      176.59      6.50 o 
   7   3  20      101.88      106.99      5.11 o 
  -9   4  20        7.01        1.57      6.67 o 
  -8   4  20        0.43        4.91      3.34 o 
  -7   4  20       39.98       45.17      5.11 o 
  -6   4  20        2.34        5.69      3.53 o 
  -5   4  20       52.17       52.84      5.11 o 
  -4   4  20       12.72       -4.51      9.81 o 
  -3   4  20      408.49      582.04     16.61 o 
  -2   4  20       25.88       43.97      5.30 o 
  -1   4  20      129.67      180.98      6.69 o 
   0   4  20     1088.52     1227.30     32.66 o 
   1   4  20       10.49       12.76      3.73 o 
   2   4  20        0.39        6.67      6.67 o 
   3   4  20        0.27        2.16      6.67 o 
   4   4  20        2.14        7.85      3.53 o 
   5   4  20       63.21       92.34      5.11 o 
   6   4  20        5.23        4.91      5.49 o 
   7   4  20        6.75        8.24      2.94 o 
  -8   5  20       27.87        6.68      9.82 o 
  -7   5  20        1.77        1.77      7.65 o 
  -6   5  20      137.08      215.45      7.28 o 
  -5   5  20       33.90       53.60      4.91 o 
  -4   5  20      299.56      432.42     13.42 o 
  -3   5  20      176.23      240.01      8.27 o 
  -2   5  20      111.42      183.47      6.88 o 
  -1   5  20      124.02      159.32      6.88 o 
   0   5  20        4.55        4.51      8.24 o 
   1   5  20       12.06       38.47      4.51 o 
   2   5  20       38.37       49.09      4.52 o 
   3   5  20        1.83       -2.94      7.85 o 
   4   5  20       54.96       57.36      4.71 o 
   5   5  20        0.33        1.77      2.94 o 
   6   5  20      105.56      113.30      5.31 o 
   0   6  20        4.77        4.51      9.03 o 
   1   6  20      132.46      161.32      6.69 o 
   2   6  20        5.27       -4.91      8.63 o 
   3   6  20      206.57      253.20      8.08 o 
   4   6  20       23.54       28.07      4.12 o 
   5   6  20      218.43      227.16      7.10 o 
   6   6  20        0.28       -1.96      5.69 o 
  -7   7  20       47.29       45.58      4.71 o 
  -6   7  20        2.61        6.08      3.34 o 
  -5   7  20        0.01       -5.49      7.06 o 
  -4   7  20        4.19       18.64      4.32 o 
  -3   7  20       19.91       22.38      3.93 o 
  -2   7  20       11.30       22.96      3.93 o 
  -1   7  20       54.54       63.84      4.71 o 
   0   7  20       61.02       63.26      4.52 o 
   1   7  20       25.43       29.45      3.93 o 
   2   7  20      129.86      164.28      6.69 o 
   3   7  20       45.25       40.66      4.32 o 
   4   7  20       32.24       36.33      3.73 o 
   5   7  20       63.61       80.78      4.52 o 
  -6   8  20      104.87       87.17      6.69 o 
  -5   8  20        5.06       -0.39      7.26 o 
  -4   8  20      127.70      208.79      6.89 o 
  -3   8  20       10.09       24.92      4.32 o 
  -2   8  20        3.63        0.00      7.26 o 
  -1   8  20       66.45       96.28      5.70 o 
   0   8  20       11.57        6.08      3.93 o 
   1   8  20       46.41       68.35      4.71 o 
   2   8  20      102.49      123.90      5.31 o 
   3   8  20        5.15       10.60      3.34 o 
   4   8  20      144.04      182.20      5.52 o 
  -4   9  20       12.13        5.50      6.28 o 
  -3   9  20       23.41       51.24      3.93 o 
  -2   9  20        4.56       13.34      3.73 o 
  -1   9  20       12.29       16.68      3.34 o 
   0   9  20      147.23      210.11      6.30 o 
   1   9  20       23.86       25.72      3.93 o 
   2   9  20       35.64       52.44      4.12 o 
  -9   1  21        4.84       -1.96      5.89 o 
  -8   1  21        8.53       -6.08      6.67 o 
  -7   1  21      175.54      151.02      7.68 o 
  -6   1  21        6.01       16.09      3.73 o 
  -5   1  21      131.94      193.57      8.26 o 
  -4   1  21      526.73      531.83     16.45 o 
  -3   1  21      912.97     1027.66     31.15 o 
  -2   1  21       59.79       75.04      5.70 o 
  -1   1  21      401.56      602.39     17.40 o 
   0   1  21       18.41       34.55      4.32 o 
   1   1  21      617.44      735.73     22.24 o 
   2   1  21        8.18        9.03      2.94 o 
   3   1  21       13.09       34.54      3.73 o 
   4   1  21      116.60      132.55      5.90 o 
   5   1  21       93.64      114.80      5.50 o 
   6   1  21       10.52       17.01      2.50 o 
   7   1  21        1.47       -0.42      3.46 o 
  -9   2  21        0.61       -5.89      5.89 o 
  -8   2  21      127.79      108.80      7.67 o 
  -7   2  21        6.84       10.20      4.12 o 
  -6   2  21        3.20        0.78      3.73 o 
  -5   2  21       32.26       51.64      5.30 o 
  -4   2  21      890.24     1043.66     27.34 o 
  -3   2  21       77.07      114.76      5.90 o 
  -2   2  21       22.92       40.24      4.32 o 
  -1   2  21       75.89       74.28      5.11 o 
   0   2  21      797.42     1046.32     30.49 o 
   1   2  21        1.14       -2.16      6.67 o 
   2   2  21      134.61      141.06      6.10 o 
   3   2  21      112.42      121.92      5.90 o 
   4   2  21        0.72       -8.04      8.04 o 
   5   2  21       10.55       13.93      3.34 o 
   6   2  21      133.82      160.96      6.30 o 
   7   2  21        4.50        1.37      5.30 o 
  -9   3  21       10.13       -5.50      7.07 o 
  -8   3  21       67.26       54.04      6.09 o 
  -7   3  21      236.10      214.51      9.07 o 
  -6   3  21       21.57       36.12      4.32 o 
  -5   3  21      467.22      640.33     20.20 o 
  -4   3  21       35.11       51.64      5.30 o 
  -3   3  21      211.33      279.77      8.27 o 
  -2   3  21      114.05      127.23      5.90 o 
  -1   3  21       34.26       60.08      5.11 o 
   0   3  21       81.56       89.22      5.31 o 
   1   3  21      114.88      186.43      6.69 o 
   2   3  21       12.34        5.30      6.67 o 
   3   3  21      362.32      403.31     11.07 o 
   4   3  21      125.27      167.00      6.29 o 
   5   3  21       13.04       19.04      3.73 o 
   6   3  21        8.90       18.25      3.14 o 
   7   3  21       80.12       96.14      4.52 o 
  -9   4  21       28.20        3.53      9.43 o 
  -8   4  21        9.03       15.70      3.93 o 
  -7   4  21       24.94       33.57      4.12 o 
  -6   4  21       13.85       33.76      4.71 o 
  -5   4  21        2.55        6.48      4.32 o 
  -4   4  21     1954.79     3155.85     53.13 o 
  -3   4  21      288.74      320.84      9.87 o 
  -2   4  21      334.32      469.23     13.63 o 
  -1   4  21       75.18       88.03      5.31 o 
   0   4  21       32.75       46.53      4.52 o 
   1   4  21      335.40      468.65     14.42 o 
   2   4  21      131.19      167.01      6.69 o 
   3   4  21      331.31      394.20     12.24 o 
   4   4  21       61.26       72.10      4.71 o 
   5   4  21       22.94       37.69      4.12 o 
   6   4  21       23.44       31.02      3.34 o 
  -8   5  21        3.16       -6.67      6.67 o 
  -7   5  21        0.23        6.28      6.87 o 
  -6   5  21       54.00       98.22      6.09 o 
  -5   5  21      429.13      708.50     21.18 o 
  -4   5  21       16.52       20.81      5.10 o 
  -3   5  21      354.72      557.56     16.20 o 
  -2   5  21       74.36       74.67      5.31 o 
  -1   5  21      527.61      724.73     22.60 o 
   0   5  21       61.89       72.29      5.30 o 
   1   5  21        0.41        5.10      7.26 o 
   2   5  21      178.88      220.15      7.29 o 
   3   5  21      240.96      309.55      9.46 o 
   4   5  21        2.65       -7.26      7.26 o 
   5   5  21       15.39       19.24      3.73 o 
   6   5  21        3.97        1.57      6.08 o 
   0   6  21      187.78      283.80      8.67 o 
   1   6  21      175.31      224.08      7.68 o 
   2   6  21      202.65      219.49      7.29 o 
   3   6  21        0.16        5.49      8.04 o 
   4   6  21      182.87      211.19      6.90 o 
   5   6  21       74.04      102.02      5.70 o 
  -6   7  21       13.79        0.39      7.07 o 
  -5   7  21        0.10        0.98      3.53 o 
  -4   7  21       37.61       54.98      4.32 o 
  -3   7  21        0.46        1.77      7.06 o 
  -2   7  21       67.44       92.15      5.50 o 
  -1   7  21      207.73      254.99      8.08 o 
   0   7  21      135.14      175.71      6.69 o 
   1   7  21      106.43      146.51      5.90 o 
   2   7  21        2.53        2.75      7.65 o 
   3   7  21      306.64      368.09     11.66 o 
   4   7  21       37.38       48.51      4.12 o 
  -5   8  21        6.15        4.71      3.73 o 
  -4   8  21        3.09        9.81      3.34 o 
  -3   8  21       36.04       48.51      4.32 o 
  -2   8  21        0.34        4.51      5.89 o 
  -1   8  21        3.53        4.12      3.53 o 
   0   8  21        2.17        6.87      3.53 o 
   1   8  21        2.49        0.98      7.06 o 
   2   8  21      260.00      297.35      8.49 o 
   3   8  21        1.00       -5.69      5.69 o 
  -2   9  21       63.72       88.84      4.72 o 
  -1   9  21       14.55       22.57      3.73 o 
   0   9  21       28.13       27.69      3.53 o 
  -9   0  22       72.41      -13.96     13.96 o 
  -8   0  22       40.69        2.16     11.19 o 
  -7   0  22       33.11       27.49      4.52 o 
  -6   0  22        5.55        5.69      7.85 o 
  -5   0  22     3984.91     4055.82     73.19 o 
  -4   0  22     1588.60     1404.65     41.65 o 
  -3   0  22      187.18      192.60      7.48 o 
  -2   0  22      185.85      238.68      8.07 o 
  -1   0  22      108.02      143.93      6.69 o 
   0   0  22     1319.47     1782.53     38.63 o 
   1   0  22      515.69      615.34     19.62 o 
   2   0  22      583.95      683.41     21.23 o 
   3   0  22      842.36      941.47     24.73 o 
   4   0  22      121.31      156.96      5.70 o 
   5   0  22       75.61       83.32      5.11 o 
   6   0  22       19.85       12.96      3.14 o 
   7   0  22       36.59       36.14      3.34 o 
  -9   1  22        0.05        2.55      5.89 o 
  -8   1  22       44.58       11.59      6.09 o 
  -7   1  22       97.76       76.68      7.08 o 
  -6   1  22      168.91      198.84      9.25 o 
  -5   1  22        8.00        1.57      4.51 o 
  -4   1  22      660.27      766.47     24.24 o 
  -3   1  22     1924.74     2029.37     44.15 o 
  -2   1  22        6.06        7.46      8.24 o 
  -1   1  22      691.04      918.28     24.86 o 
   0   1  22      368.32      509.07     15.02 o 
   1   1  22      165.71      174.80      6.69 o 
   2   1  22       74.57       78.01      5.31 o 
   3   1  22       23.22       22.18      4.52 o 
   4   1  22        7.16       14.72      3.53 o 
   5   1  22       71.71      110.44      5.70 o 
   6   1  22       76.76       63.80      9.04 o 
   7   1  22       34.27       35.03      2.36 o 
  -9   2  22        6.61       -7.26      7.26 o 
  -8   2  22        2.56       -5.89      6.28 o 
  -7   2  22        0.80        5.69      3.73 o 
  -6   2  22       15.53       30.03      4.91 o 
  -5   2  22      304.89      421.42     12.63 o 
  -4   2  22      128.70      161.10      7.47 o 
  -3   2  22      554.14      706.62     21.22 o 
  -2   2  22       27.66       22.38      4.52 o 
  -1   2  22      566.52      708.39     21.82 o 
   0   2  22       27.12       50.85      4.52 o 
   1   2  22       23.40       27.68      3.73 o 
   2   2  22        1.93        5.30      5.89 o 
   3   2  22      115.93      165.79      6.49 o 
   4   2  22      240.58      278.78      9.07 o 
   5   2  22        4.98        9.22      3.73 o 
   6   2  22        1.83       -6.08      6.08 o 
   7   2  22        8.90       -2.94      5.89 o 
  -9   3  22       42.01      -11.00     11.00 o 
  -8   3  22        0.42        1.96      5.30 o 
  -7   3  22       20.44        5.89      4.12 o 
  -6   3  22       14.45       -3.93      8.05 o 
  -5   3  22        0.20        3.53      8.63 o 
  -4   3  22       50.26       70.31      5.89 o 
  -3   3  22      244.13      271.67      8.28 o 
  -2   3  22     1356.55     1836.56     42.28 o 
  -1   3  22      141.66      199.71      7.48 o 
   0   3  22      132.30      186.88      6.69 o 
   1   3  22      122.33      142.20      6.69 o 
   2   3  22        3.53       -0.78      6.67 o 
   3   3  22      223.26      325.38     10.05 o 
   4   3  22      297.50      316.82      9.87 o 
   5   3  22        8.83       16.09      3.53 o 
   6   3  22       24.15       31.61      3.73 o 
  -8   4  22       16.86        0.79      8.24 o 
  -7   4  22        0.70       -8.63      8.63 o 
  -6   4  22       94.00      103.61      6.29 o 
  -5   4  22        0.82       -1.37      8.83 o 
  -4   4  22      199.57      274.21      8.67 o 
  -3   4  22      545.43      698.02     20.03 o 
  -2   4  22       18.97       19.43      4.51 o 
  -1   4  22       58.07       70.91      5.30 o 
   0   4  22       27.30       39.46      4.52 o 
   1   4  22        4.22        6.67      7.26 o 
   2   4  22       12.10        4.91      4.32 o 
   3   4  22        4.39       -4.71      7.46 o 
   4   4  22        8.37        3.73      8.05 o 
   5   4  22       58.72       60.51      4.72 o 
   6   4  22       98.45      138.28      5.31 o 
  -8   5  22        0.36       -5.30      6.08 o 
  -7   5  22       95.84       64.70      7.08 o 
  -6   5  22      155.51      179.74      8.47 o 
  -5   5  22       49.30       88.39      5.70 o 
  -4   5  22       45.23       58.33      5.50 o 
  -3   5  22        0.19       -9.22      9.22 o 
  -2   5  22        1.33       10.79      4.32 o 
  -1   5  22       44.53       37.71      5.11 o 
   0   5  22      128.28      151.86      6.49 o 
   1   5  22      212.01      260.69      7.68 o 
   2   5  22       13.43       27.67      4.12 o 
   3   5  22      330.92      399.86     12.45 o 
   4   5  22       56.35       73.67      4.91 o 
   5   5  22       28.60       37.50      4.12 o 
   0   6  22      200.40      251.39      8.08 o 
   1   6  22       36.42       34.95      4.52 o 
   2   6  22      356.27      476.82     14.04 o 
   3   6  22        2.58        1.57      7.65 o 
   4   6  22        0.21       -0.39      6.48 o 
   5   6  22       83.41      103.44      4.72 o 
  -6   7  22       42.87       35.75      4.52 o 
  -5   7  22        0.09        6.08      6.08 o 
  -4   7  22        0.15        5.30      3.34 o 
  -3   7  22        4.25        5.30      3.73 o 
  -2   7  22       17.70       23.16      3.93 o 
  -1   7  22       49.14       57.16      5.11 o 
   0   7  22        3.36        0.00      6.67 o 
   1   7  22       46.39       41.84      4.71 o 
   2   7  22       65.25       76.83      4.72 o 
   3   7  22        5.34       -5.89      6.28 o 
  -4   8  22        1.76       -3.92      5.89 o 
  -3   8  22        3.87        4.91      6.08 o 
  -2   8  22        5.45       10.01      2.94 o 
  -1   8  22       14.20       28.46      3.93 o 
   0   8  22        6.02       14.52      3.34 o 
   1   8  22      116.14      170.61      5.71 o 
   2   8  22        2.19       -5.69      5.69 o 
  -9   1  23        9.10       -5.89      5.89 o 
  -8   1  23      160.01      -20.28     20.28 o 
  -7   1  23       29.93        5.89      4.71 o 
  -6   1  23      124.79       70.03      8.07 o 
  -5   1  23        9.21        6.48      8.64 o 
  -4   1  23      373.73      453.20     14.23 o 
  -3   1  23      509.27      590.50     17.44 o 
  -2   1  23       18.52       30.03      4.51 o 
  -1   1  23       10.54       11.19      2.94 o 
   0   1  23        9.36       15.70      2.94 o 
   1   1  23      151.54      190.89      6.69 o 
   2   1  23        4.17        1.37      8.05 o 
   3   1  23      155.97      198.00      7.09 o 
   4   1  23       38.33       47.72      4.52 o 
   5   1  23        5.78       -3.92      7.46 o 
   6   1  23       57.65       67.11      5.21 o 
  -8   2  23        6.99       -1.37      6.48 o 
  -7   2  23       80.54       45.40      7.47 o 
  -6   2  23        7.19        6.48      4.51 o 
  -5   2  23        7.96        4.32      8.44 o 
  -4   2  23       58.66       79.17      5.89 o 
  -3   2  23      125.26      172.89      7.47 o 
  -2   2  23      410.22      516.99     15.82 o 
  -1   2  23      379.34      465.10     13.64 o 
   0   2  23       60.83       96.46      5.30 o 
   1   2  23        5.86       12.56      3.73 o 
   2   2  23       13.06       21.00      4.32 o 
   3   2  23       23.93       42.99      4.12 o 
   4   2  23       16.92       21.00      3.73 o 
   5   2  23      199.40      251.45      7.69 o 
   6   2  23        1.66       -0.78      5.10 o 
  -8   3  23       30.38       -9.43      9.43 o 
  -7   3  23       33.31      -11.78     11.78 o 
  -6   3  23      117.48       80.05      7.47 o 
  -5   3  23      202.17      219.86      9.46 o 
  -4   3  23      104.29      129.97      7.08 o 
  -3   3  23       26.57       26.31      5.10 o 
  -2   3  23       14.09       22.18      4.51 o 
  -1   3  23       41.51       60.68      4.52 o 
   0   3  23       22.37       20.61      4.51 o 
   1   3  23      212.03      269.34      8.67 o 
   2   3  23        3.40        8.44      3.53 o 
   3   3  23       38.79       36.52      3.93 o 
   4   3  23       57.33       83.30      5.30 o 
   5   3  23        0.02       -5.49      6.67 o 
   6   3  23       40.38       54.60      3.93 o 
  -8   4  23       41.77      -11.39     11.39 o 
  -7   4  23      399.00      357.79     13.66 o 
  -6   4  23        0.12       -0.59      8.04 o 
  -5   4  23      134.54      170.59      7.08 o 
  -4   4  23       24.15       27.88      4.12 o 
  -3   4  23       45.36       38.10      4.91 o 
  -2   4  23      415.68      557.65     17.41 o 
  -1   4  23        1.40       -4.32      7.85 o 
   0   4  23      640.27      967.39     29.01 o 
   1   4  23       87.90      124.03      6.29 o 
   2   4  23      196.99      290.96      8.67 o 
   3   4  23      302.19      402.58     11.85 o 
   4   4  23        7.33       14.72      3.73 o 
   5   4  23      444.89      627.32     16.85 o 
  -7   5  23       16.76       -3.73      7.26 o 
  -6   5  23       14.21        6.48      8.44 o 
  -5   5  23        1.24        6.28      7.46 o 
  -4   5  23      242.11      288.10      8.87 o 
  -3   5  23       77.57       70.55      5.31 o 
  -2   5  23        9.10        6.87      7.46 o 
  -1   5  23      140.90      170.40      6.89 o 
   0   5  23       23.51       33.77      4.71 o 
   1   5  23      113.27      120.36      6.49 o 
   2   5  23      223.79      262.38      8.08 o 
   3   5  23       11.36       19.43      3.93 o 
   4   5  23      232.55      253.69      8.68 o 
   5   5  23       31.40       30.05      4.12 o 
   0   6  23       14.01       12.17      4.32 o 
   1   6  23      242.20      302.75      8.88 o 
   2   6  23       15.91       26.50      4.32 o 
   3   6  23       20.07       38.87      4.32 o 
   4   6  23       52.68       70.54      4.72 o 
  -5   7  23       26.86       22.78      4.12 o 
  -4   7  23       60.69       82.33      4.72 o 
  -3   7  23       73.46      123.83      5.70 o 
  -2   7  23       23.89       37.69      3.93 o 
  -1   7  23       57.65       72.30      4.52 o 
   0   7  23      339.16      401.38     11.67 o 
   1   7  23        0.27        5.89      6.48 o 
   2   7  23       14.39       12.37      3.34 o 
   3   7  23        0.20        2.75      5.10 o 
  -2   8  23       46.83       57.36      4.71 o 
  -1   8  23      146.36      185.73      6.70 o 
   0   8  23        8.70       16.49      2.94 o 
  -8   0  24      336.51      -28.48     28.48 o 
  -7   0  24        1.60       -6.48      6.48 o 
  -6   0  24        4.77        5.69      6.87 o 
  -5   0  24      177.77      107.32      9.65 o 
  -4   0  24      147.32       97.41      7.08 o 
  -3   0  24      409.15      507.91     14.83 o 
  -2   0  24       53.28       92.32      5.11 o 
  -1   0  24      123.22      166.00      5.90 o 
   0   0  24      213.41      231.12      7.49 o 
   1   0  24        1.60        2.16      5.10 o 
   2   0  24       64.84       76.23      4.91 o 
   3   0  24       48.83       81.12      4.71 o 
   4   0  24      136.63      176.71      5.90 o 
   5   0  24       52.23       73.27      4.13 o 
   6   0  24       32.19       32.60      3.14 o 
  -8   1  24       13.57       -7.65      7.65 o 
  -7   1  24      206.07      -24.83     24.83 o 
  -6   1  24       32.56       32.20      5.50 o 
  -5   1  24        9.23        0.59      8.83 o 
  -4   1  24      375.31      401.46     12.26 o 
  -3   1  24       15.12       14.52      4.32 o 
  -2   1  24        3.61        5.89      8.05 o 
  -1   1  24      182.40      246.54      7.48 o 
   0   1  24        6.19        5.10      7.46 o 
   1   1  24      228.40      271.01      8.08 o 
   2   1  24       12.82       20.41      3.53 o 
   3   1  24      642.38      812.32     22.06 o 
   4   1  24      112.79      132.17      5.90 o 
   5   1  24        9.39        8.44      2.94 o 
   6   1  24        6.29        6.49      2.47 o 
  -8   2  24       12.40       -8.44      8.44 o 
  -7   2  24        0.29       -0.98      7.26 o 
  -6   2  24       20.03       25.13      5.30 o 
  -5   2  24        1.96       13.15      3.92 o 
  -4   2  24      250.63      298.55     10.45 o 
  -3   2  24        3.98        5.10      7.26 o 
  -2   2  24      214.06      246.89      8.08 o 
  -1   2  24       21.88       35.92      3.73 o 
   0   2  24       51.43       65.41      4.32 o 
   1   2  24       97.81      120.71      6.49 o 
   2   2  24        2.16        3.34      7.46 o 
   3   2  24      149.18      151.94      6.49 o 
   4   2  24       24.34       21.59      3.93 o 
   5   2  24        1.44       -0.39      5.69 o 
   6   2  24        1.05        3.53      2.75 o 
  -8   3  24       35.91      -10.80     10.80 o 
  -7   3  24       18.77       -8.05      8.05 o 
  -6   3  24      143.71      -20.86     20.86 o 
  -5   3  24      597.05      604.00     19.07 o 
  -4   3  24       43.48       35.55      5.30 o 
  -3   3  24      624.51      657.90     20.46 o 
  -2   3  24      100.13      103.81      6.49 o 
  -1   3  24      145.68      152.31      7.08 o 
   0   3  24      342.84      480.03     15.01 o 
   1   3  24      175.16      190.80      6.89 o 
   2   3  24      253.74      324.04      9.86 o 
   3   3  24       18.21       32.58      4.32 o 
   4   3  24       62.14       68.18      4.72 o 
   5   3  24        0.06       -0.78      6.48 o 
  -7   4  24       14.34        2.16      4.51 o 
  -6   4  24        4.89       -2.94      7.06 o 
  -5   4  24        0.05       -7.46      7.46 o 
  -4   4  24       78.44       97.09      5.70 o 
  -3   4  24       44.71       74.04      5.30 o 
  -2   4  24      156.12      174.39      6.69 o 
  -1   4  24        0.88       -8.83      8.83 o 
   0   4  24        3.00        4.12      6.67 o 
   1   4  24       51.60       37.12      4.52 o 
   2   4  24        5.75       10.99      3.73 o 
   3   4  24        0.37        4.91      7.26 o 
   4   4  24        2.41       11.38      3.34 o 
   5   4  24       13.08       14.13      2.94 o 
  -6   5  24        3.56       -5.10      7.85 o 
  -5   5  24        0.54        0.59      7.06 o 
  -4   5  24        0.27        5.69      7.26 o 
  -3   5  24       31.48       46.34      4.91 o 
  -2   5  24       19.05       34.35      4.91 o 
  -1   5  24        1.14        2.55      7.46 o 
   0   5  24      328.92      372.59     11.85 o 
   1   5  24        0.80        1.18      4.12 o 
   2   5  24        1.89        6.48      7.65 o 
   3   5  24      157.51      197.51      7.29 o 
   4   5  24       35.96       43.99      4.32 o 
   0   6  24        0.51        4.32      3.34 o 
   1   6  24       23.69       36.52      4.12 o 
   2   6  24      245.50      291.09      9.28 o 
   3   6  24       71.17       73.12      5.11 o 
  -4   7  24        0.57       -2.94      5.69 o 
  -3   7  24       18.65       25.52      3.93 o 
  -2   7  24       21.33       39.46      4.12 o 
  -1   7  24      197.37      247.22      8.08 o 
   0   7  24       14.32       11.97      3.34 o 
   1   7  24       27.71       44.18      3.93 o 
  -8   1  25        4.94       -6.87      6.87 o 
  -7   1  25       47.11      -11.79     11.79 o 
  -6   1  25        1.49       -3.92      7.85 o 
  -5   1  25        0.84       -5.69      6.87 o 
  -4   1  25        0.89       -3.92      7.26 o 
  -3   1  25      236.23      174.86      9.66 o 
  -2   1  25        3.16       11.38      3.53 o 
  -1   1  25        5.29       11.38      3.53 o 
   0   1  25       73.51      106.90      5.70 o 
   1   1  25       86.77      119.90      5.50 o 
   2   1  25        0.92        1.96      7.85 o 
   3   1  25      149.30      192.30      6.50 o 
   4   1  25       56.18       84.08      4.72 o 
   5   1  25       43.83       72.87      4.52 o 
  -7   2  25       30.28      -10.21     10.21 o 
  -6   2  25       36.30        0.98     11.19 o 
  -5   2  25      109.99       29.11      7.87 o 
  -4   2  25      136.05       78.31      8.46 o 
  -3   2  25       21.16       25.72      5.50 o 
  -2   2  25       23.04       -4.91     10.99 o 
  -1   2  25       80.79      111.43      6.29 o 
   0   2  25        5.30       -1.37      6.87 o 
   1   2  25        0.40       -4.71      6.67 o 
   2   2  25      308.41      390.97     11.45 o 
   3   2  25      322.41      400.65     12.64 o 
   4   2  25       75.51       84.52      5.50 o 
   5   2  25       75.47       81.78      5.50 o 
  -7   3  25        5.00        1.57      6.48 o 
  -6   3  25        2.45        5.49      5.89 o 
  -5   3  25        2.22        3.34      7.26 o 
  -4   3  25       66.28       47.55      6.09 o 
  -3   3  25       60.34       52.45      5.89 o 
  -2   3  25      349.16      326.23     12.05 o 
  -1   3  25        0.20       -3.34      8.04 o 
   0   3  25       40.57       43.40      4.52 o 
   1   3  25       42.70       82.48      5.70 o 
   2   3  25        4.73       -5.30      8.24 o 
   3   3  25       82.23       91.80      5.31 o 
   4   3  25       58.18       66.02      4.91 o 
   5   3  25        0.66        4.51      5.69 o 
  -6   4  25        0.00        1.77      3.14 o 
  -5   4  25        5.97        8.63      3.53 o 
  -4   4  25       30.69       42.41      4.52 o 
  -3   4  25      409.42      672.04     20.58 o 
  -2   4  25      107.56      145.33      6.88 o 
  -1   4  25      201.65      293.78      8.87 o 
   0   4  25      350.12      525.13     14.82 o 
   1   4  25      109.68      116.82      5.90 o 
   2   4  25      432.94      604.09     18.62 o 
   3   4  25       74.64      119.31      5.31 o 
   4   4  25       74.36       89.05      4.72 o 
  -6   5  25       54.48      -11.59     11.59 o 
  -5   5  25        1.12        3.14      7.46 o 
  -4   5  25       13.57       10.40      4.51 o 
  -3   5  25       14.69       12.76      4.32 o 
  -2   5  25       48.00       67.37      5.50 o 
  -1   5  25       70.19       66.81      5.70 o 
   0   5  25       69.30       86.66      6.09 o 
   1   5  25      167.52      190.25      7.88 o 
   2   5  25      110.29      106.42      6.69 o 
   3   5  25      112.09       97.00      7.28 o 
   0   6  25        0.08        6.08      3.73 o 
   1   6  25       53.03       59.53      5.70 o 
   2   6  25       12.75        8.05      3.14 o 
  -2   7  25        1.19        5.89      6.28 o 
  -1   7  25        7.74        3.53      3.14 o 
  -7   0  26      366.78      -25.74     25.74 o 
  -6   0  26      317.93      -27.86     27.86 o 
  -5   0  26       34.53      -10.80     10.80 o 
  -4   0  26       26.58        5.50      4.91 o 
  -3   0  26      168.64      107.70      7.88 o 
  -2   0  26      115.12       94.21      5.90 o 
  -1   0  26      128.31      184.53      7.28 o 
   0   0  26        8.19       24.33      3.92 o 
   1   0  26      256.38      403.17     12.03 o 
   2   0  26        5.95       22.96      3.53 o 
   3   0  26        9.79       16.88      3.14 o 
   4   0  26        1.84       -3.14      5.30 o 
  -7   1  26      131.50      -17.52     17.52 o 
  -6   1  26       35.36       -9.23      9.23 o 
  -5   1  26      122.74      -17.31     17.31 o 
  -4   1  26      189.90       -5.52     10.44 o 
  -3   1  26       22.34       -0.59      7.66 o 
  -2   1  26        9.28        1.37      7.26 o 
  -1   1  26       13.20        5.30      8.64 o 
   0   1  26      233.58      303.61      9.86 o 
   1   1  26        1.25        1.96      7.46 o 
   2   1  26        4.58        4.71      7.65 o 
   3   1  26       75.35       85.50      5.31 o 
   4   1  26        3.99        8.24      3.14 o 
  -7   2  26        2.71       -0.39      4.91 o 
  -6   2  26       16.76      -10.21     10.21 o 
  -5   2  26       42.01      -11.78     11.78 o 
  -4   2  26       24.54      -10.01     10.01 o 
  -3   2  26      205.53       93.01      9.26 o 
  -2   2  26      220.91      150.78      9.66 o 
  -1   2  26      112.00       95.78      7.08 o 
   0   2  26      385.37      363.10     11.47 o 
   1   2  26        4.88        5.49      6.08 o 
   2   2  26      127.90      120.61      7.28 o 
   3   2  26      125.38      168.44      7.48 o 
   4   2  26        4.40        8.24      3.73 o 
  -6   3  26        3.51        0.00      6.28 o 
  -5   3  26       25.02       -9.42      9.42 o 
  -4   3  26      122.37      -16.53     16.53 o 
  -3   3  26      282.27      102.24     11.84 o 
  -2   3  26        5.38        6.08      7.85 o 
  -1   3  26       34.60       42.41      5.50 o 
   0   3  26        0.51       -3.53      6.48 o 
   1   3  26      299.27      230.45      9.68 o 
   2   3  26        3.72        9.81      3.73 o 
   3   3  26      150.61      100.62      7.29 o 
   4   3  26      255.50       80.19      9.68 o 
  -6   4  26        0.02        0.39      5.49 o 
  -5   4  26        7.72        3.93      7.46 o 
  -4   4  26        5.00       -5.89      7.85 o 
  -3   4  26       36.36       31.81      4.71 o 
  -2   4  26       53.57       66.79      4.91 o 
  -1   4  26        0.17        7.85      3.34 o 
   0   4  26       14.54        7.65      3.73 o 
   1   4  26        2.66       10.79      3.53 o 
   2   4  26      268.83      382.84     11.25 o 
   3   4  26       61.31       82.73      4.72 o 
  -5   5  26        0.50       -4.32      6.48 o 
  -4   5  26        0.65        4.12      6.28 o 
  -3   5  26       39.95        9.62     10.61 o 
  -2   5  26       80.15       40.49      5.70 o 
  -1   5  26        4.82        5.30      7.26 o 
   0   5  26      146.77       91.55      8.07 o 
   1   5  26       24.80       10.60      4.91 o 
   2   5  26       20.25       -8.25      8.25 o 
   0   6  26       60.57       -1.97     11.20 o 
  -6   1  27        8.91       -8.64      8.64 o 
  -5   1  27       44.10      -12.57     12.57 o 
  -4   1  27        0.20       -4.32      5.89 o 
  -3   1  27        4.04       -5.69      8.05 o 
  -2   1  27        1.47        2.94      7.06 o 
  -1   1  27       25.43       29.25      4.71 o 
   0   1  27      118.35      141.04      7.08 o 
   1   1  27      192.44      236.04      8.87 o 
   2   1  27       42.77       65.99      5.11 o 
   3   1  27       91.49      114.25      5.70 o 
   4   1  27        1.15       -0.78      5.30 o 
  -6   2  27        2.09        0.78      6.28 o 
  -5   2  27       39.85       -9.62      9.62 o 
  -4   2  27       32.02      -10.80     10.80 o 
  -3   2  27        0.26       -1.57      6.67 o 
  -2   2  27      133.41      -17.71     17.71 o 
  -1   2  27       79.23      -16.12     16.12 o 
   0   2  27      107.84       23.99      7.87 o 
   1   2  27        0.44       -6.87      6.87 o 
   2   2  27      206.59      109.81      9.66 o 
   3   2  27        2.22       -1.96      3.73 o 
  -5   3  27       87.16      -15.53     15.53 o 
  -4   3  27       14.99       -8.44      8.44 o 
  -3   3  27       13.73       -6.67      8.64 o 
  -2   3  27       72.37      -14.94     14.94 o 
  -1   3  27      111.54        4.33     16.52 o 
   0   3  27        3.85       -2.55      7.26 o 
   1   3  27      258.59      103.22     10.26 o 
   2   3  27        1.88       -3.14      7.46 o 
   3   3  27        3.66       -0.39      3.34 o 
  -5   4  27       71.64      -13.37     13.37 o 
  -4   4  27      170.01       15.96     17.54 o 
  -3   4  27       91.93       61.35      6.88 o 
  -2   4  27      163.10      232.99      7.68 o 
  -1   4  27       33.13       53.80      4.71 o 
   0   4  27       66.08      111.82      5.50 o 
   1   4  27       58.72       72.11      4.72 o 
   2   4  27       23.57       27.68      4.12 o 
  -3   5  27       77.93      -12.98     12.98 o 
  -2   5  27        0.61        0.00      6.87 o 
  -1   5  27      254.88      -21.13     21.13 o 
   0   5  27       37.97      -10.02     10.02 o 
   1   5  27       13.29       -5.69      7.07 o 
  -5   0  28        1.89       -5.69      5.69 o 
  -4   0  28       47.63      -13.55     13.55 o 
  -3   0  28        1.42       -6.08      6.08 o 
  -2   0  28      251.70      -23.68     23.68 o 
  -1   0  28      164.01        6.30     19.89 o 
   0   0  28        2.28        5.69      6.08 o 
   1   0  28        9.62        8.05      3.34 o 
   2   0  28      167.21      175.14      6.50 o 
   3   0  28       91.56       65.10      5.31 o 
  -5   1  28        7.83       -6.08      6.08 o 
  -4   1  28       21.04       -9.23      9.23 o 
  -3   1  28      212.80      -23.46     23.46 o 
  -2   1  28       35.97      -11.39     11.39 o 
  -1   1  28        7.01        2.16      6.67 o 
   0   1  28       21.49       25.52      4.52 o 
   1   1  28       26.86       -0.39      8.84 o 
   2   1  28       50.93       38.90      5.50 o 
   3   1  28       11.57        7.26      3.53 o 
  -5   2  28        1.53        0.39      5.30 o 
  -4   2  28       10.99       -7.85      7.85 o 
  -3   2  28      171.62      -20.29     20.29 o 
  -2   2  28        0.31        3.92      6.48 o 
  -1   2  28       20.31       -8.83      8.83 o 
   0   2  28       75.96      -15.33     15.33 o 
   1   2  28      161.17      -19.11     19.11 o 
   2   2  28      144.89      -16.94     16.94 o 
  -4   3  28        6.55       -7.85      7.85 o 
  -3   3  28        2.36       -6.87      6.87 o 
  -2   3  28       55.59      -12.97     12.97 o 
  -1   3  28        3.05        0.39      6.67 o 
   0   3  28      128.09      -17.52     17.52 o 
   1   3  28      255.95      -22.12     22.12 o 
   2   3  28      183.36      -18.93     18.93 o 
  -3   4  28        2.74        3.34      2.94 o 
  -2   4  28        2.17       -6.67      6.67 o 
  -1   4  28        2.39        3.14      3.53 o 
   0   4  28        2.11        3.34      6.08 o 
  -4   1  29       34.51       -9.82      9.82 o 
  -3   1  29       46.29      -11.98     11.98 o 
  -2   1  29        3.79       -7.26      7.26 o 
  -1   1  29        0.19       -6.08      6.08 o 
   0   1  29       26.79      -10.41     10.41 o 
   1   1  29        0.83       -2.35      5.69 o 
  -4   2  29       89.90      -15.34     15.34 o 
  -3   2  29        9.00       -6.87      6.87 o 
  -2   2  29       56.72      -12.58     12.58 o 
  -1   2  29       38.58      -12.57     12.57 o 
   0   2  29        0.70       -1.57      6.67 o 
   1   2  29       15.70       -7.85      7.85 o 
  -2   3  29        6.41       -8.05      8.05 o 
  -1   3  29       29.09      -11.00     11.00 o 
   0   3  29        0.08       -3.53      3.53 o 
  -2   0  30       54.82      -10.02     10.02 o 
  -1   0  30       18.27       -9.82      9.82 o 
                                                 
